# Supplementary material for: Comparison of Mouse and Human Retinal Pigment Epithelium Gene Expression Profiles: Potential Implications for Age-Related Macular Degeneration
Source: PLoS One. 2015 Oct 30;10(10):e0141597. doi: 10.1371/journal.pone.0141597 (PMC4627757; doi:10.1371/journal.pone.0141597)
Supplement: S1 Table — (XLSX) [file pone.0141597.s012.xlsx]

## Sheet: Sheet1
GENES EXPRESSED HIGH IN CH COMPARED TO RPE			GENES EXPRESSED HIGH IN PR COMPARED TO RPE
ID	Symbol	Entrez Gene Name	ID	Symbol	Entrez Gene Name
2210039B01Rik	2210039B01Rik	RIKEN cDNA 2210039B01 gene	0610009B22Rik	0610009B22Rik	RIKEN cDNA 0610009B22 gene
2210406H18Rik	2210406H18Rik	RIKEN cDNA 2210406H18 gene	1110020A21Rik	1110020A21Rik	RIKEN cDNA 1110020A21 gene
2210407C18Rik	2210407C18Rik	RIKEN cDNA 2210407C18 gene	1500012K07Rik	1500012K07Rik	RIKEN cDNA 1500012K07 gene
2310079F09Rik	2310079F09Rik	RIKEN cDNA 2310079F09 gene	1600020E01Rik	1600020E01Rik	RIKEN cDNA 1600020E01 gene
2900076A13Rik	2900076A13Rik	RIKEN cDNA 2900076A13 gene	1600023N17Rik	1600023N17Rik	RIKEN cDNA 1600023N17 gene
3110001N23Rik	3110001N23Rik	RIKEN cDNA 3110001N23 gene	1700001G17Rik	1700001G17Rik	RIKEN cDNA 1700001G17 gene
4930519N06Rik	4930519N06Rik	RIKEN cDNA 4930519N06 gene	1700007E05Rik	1700007E05Rik	RIKEN cDNA 1700007E05 gene
5430420F09Rik	5430420F09Rik	RIKEN cDNA 5430420F09 gene	1700008K24Rik	1700008K24Rik	RIKEN cDNA 1700008K24 gene
5830407E08Rik	5830407E08Rik	RIKEN cDNA 5830407E08 gene	1700012D14Rik	1700012D14Rik	RIKEN cDNA 1700012D14 gene
5930433N17Rik	5930433N17Rik	RIKEN cDNA 5930433N17 gene	1700020D05Rik	1700020D05Rik	RIKEN cDNA 1700020D05 gene
6330407A03Rik	6330407A03Rik	RIKEN cDNA 6330407A03 gene	1700034I23Rik	1700034I23Rik/Gm10731	FUN14 domain containing 2 pseudogene
8030453O22Rik	8030453O22Rik	RIKEN cDNA 8030453O22 gene	1700040D17Rik	1700040D17Rik	RIKEN cDNA 1700040D17 gene
9130410C08Rik	9130410C08Rik	RIKEN cDNA 9130410C08 gene	1700047K16Rik	1700047K16Rik	RIKEN cDNA 1700047K16 gene
9330188P03Rik	9330188P03Rik	RIKEN cDNA 9330188P03 gene	ENSMUST00000095105	1700055D18Rik	RIKEN cDNA 1700055D18 gene
9530004P13Rik	9530004P13Rik	RIKEN cDNA 9530004P13 gene	1700066B19Rik	1700066B19Rik	RIKEN cDNA 1700066B19 gene
A530064D06Rik	9830107B12Rik/A530064D06Rik	RIKEN cDNA A530064D06 gene	1700066C05Rik	1700066C05Rik	RIKEN cDNA 1700066C05 gene
A130078K24Rik	A130078K24Rik	RIKEN cDNA A130078K24 gene	1700101I11Rik	1700101I11Rik	RIKEN cDNA 1700101I11 gene
A230005M16Rik	A230005M16Rik	RIKEN cDNA A230005M16 gene	1700109H08Rik	1700109H08Rik	RIKEN cDNA 1700109H08 gene
A330049N07Rik	A330049N07Rik	RIKEN cDNA A330049N07 gene	1810059H22Rik	1810059H22Rik	RIKEN cDNA 1810059H22 gene
A4galt	A4GALT	alpha 1,4-galactosyltransferase	2010002M09Rik	2010002M09Rik	RIKEN cDNA 2010002M09 gene
A530047J11Rik	A530047J11Rik	RIKEN cDNA A530047J11 gene	2310047D07Rik	2310047D07Rik	RIKEN cDNA 2310047D07 gene
A630031M23Rik	A630031M23Rik	Riken cDNA A630031M23 gene	2410018L13Rik	2410018L13Rik	RIKEN cDNA 2410018L13 gene
A630081D01Rik	A630081D01Rik	RIKEN cDNA A630081D01 gene	2410124H12Rik	2410124H12Rik	RIKEN cDNA 2410124H12 gene
A930006K02Rik	A930006K02Rik	RIKEN cDNA A930006K02 gene	2410125D13Rik	2410125D13Rik	RIKEN cDNA 2410125D13 gene
AA408251	AA408251	expressed sequence AA408251	2610008G14Rik	2610008G14Rik	RIKEN cDNA 2610008G14 gene
Abcc3	ABCC3	ATP-binding cassette, sub-family C (CFTR/MRP), member 3	2610028D06Rik	2610028D06Rik	RIKEN cDNA 2610028D06 gene
Acss1	ACSS1	acyl-CoA synthetase short-chain family member 1	2610029K11Rik	2610029K11Rik	RIKEN cDNA 2610029K11 gene
Actg2	ACTG2	actin, gamma 2, smooth muscle, enteric	2700008G24Rik	2700008G24Rik	RIKEN cDNA 2700008G24 gene
Ada	ADA	adenosine deaminase	2700022O18Rik	2700022O18Rik	RIKEN cDNA 2700022O18 gene
Adam19	ADAM19	ADAM metallopeptidase domain 19	2700097O09Rik	2700097O09Rik	RIKEN cDNA 2700097O09 gene
Adam8	ADAM8	ADAM metallopeptidase domain 8	2810004I08Rik	2810004I08Rik	RIKEN cDNA 2810004I08 gene
Adamts2	ADAMTS2	ADAM metallopeptidase with thrombospondin type 1 motif, 2	2810021J22Rik	2810021J22Rik	RIKEN cDNA 2810021J22 gene
Adamts8	ADAMTS8	ADAM metallopeptidase with thrombospondin type 1 motif, 8	2810037O22Rik	2810037O22Rik	RIKEN cDNA 2810037O22 gene
Adamtsl1	ADAMTSL1	ADAMTS-like 1	2810049E08Rik	2810049E08Rik	RIKEN cDNA 2810049E08 gene
Adcy7	ADCY7	adenylate cyclase 7	2810405F15Rik	2810405F15Rik	RIKEN cDNA 2810405F15 gene
Adm	ADM	adrenomedullin	2810405F17Rik	2810405F17Rik	RIKEN cDNA 2810405F17 gene
Aebp1	AEBP1	AE binding protein 1	2810449G22Rik	2810449G22Rik	RIKEN cDNA 2810449G22 gene
Afp	AFP	alpha-fetoprotein	2900024J01Rik	2900024J01Rik	RIKEN cDNA 2900024J01 gene
Ahnak	AHNAK	AHNAK nucleoprotein	2900057C01Rik	2900057C01Rik	RIKEN cDNA 2900057C01 gene
Aif1	AIF1	allograft inflammatory factor 1	2900076A13Rik	2900076A13Rik	RIKEN cDNA 2900076A13 gene
Aldh1a2	ALDH1A2	aldehyde dehydrogenase 1 family, member A2	2900097C17Rik	2900097C17Rik	RIKEN cDNA 2900097C17 gene
Alx1	ALX1	ALX homeobox 1	3021401N23Rik	3021401N23Rik	RIKEN cDNA 3021401N23 gene
Amz1	AMZ1	archaelysin family metallopeptidase 1	3110001I22Rik	3110001I22Rik	RIKEN cDNA 3110001I22 gene
Angpt1	ANGPT1	angiopoietin 1	3110054G05Rik	3110054G05Rik	RIKEN cDNA 3110054G05 gene
Ano1	ANO1	anoctamin 1, calcium activated chloride channel	ENSMUST00000097608	3222401L13Rik	RIKEN cDNA 3222401L13 gene
Anpep	ANPEP	alanyl (membrane) aminopeptidase	ENSMUST00000038450	4632404H12Rik	RIKEN cDNA 4632404H12 gene
Antxr1	ANTXR1	anthrax toxin receptor 1	ENSMUST00000098305	4632427E13Rik	RIKEN cDNA 4632427E13 gene
Anxa1	ANXA1	annexin A1	4632427E13Rik	4632427E13Rik	RIKEN cDNA 4632427E13 gene
Anxa4	ANXA4	annexin A4	4732440D04Rik	4732440D04Rik	RIKEN cDNA 4732440D04 gene
Aoah	AOAH	acyloxyacyl hydrolase (neutrophil)	4831440D22Rik	4831440D22Rik	RIKEN cDNA 4831440D22 gene
Aox1	AOX1	aldehyde oxidase 1	4833421G17Rik	4833421G17Rik	RIKEN cDNA 4833421G17 gene
Aox3	Aox3	aldehyde oxidase 3	4833428L15Rik	4833428L15Rik	RIKEN cDNA 4833428L15 gene
Apbb1ip	APBB1IP	amyloid beta (A4) precursor protein-binding, family B, member 1 interacting protein	4921504A21Rik	4921504A21Rik	RIKEN cDNA 4921504A21 gene
Apobec1	APOBEC1	apolipoprotein B mRNA editing enzyme, catalytic polypeptide 1	4921509J17Rik	4921509J17Rik	RIKEN cDNA 4921509J17 gene
Apod	APOD	apolipoprotein D	4921515G04Rik	4921515G04Rik	RIKEN cDNA 4921515G04 gene
Arhgap11a	ARHGAP11A	Rho GTPase activating protein 11A	4921531C22Rik	4921531C22Rik	RIKEN cDNA 4921531C22 gene
Arhgap19	ARHGAP19	Rho GTPase activating protein 19	4930412L05Rik	4930412L05Rik	RIKEN cDNA 4930412L05 gene
Arhgap20	ARHGAP20	Rho GTPase activating protein 20	ENSMUST00000090457	4930451G09Rik	RIKEN cDNA 4930451G09 gene
Arhgap22	ARHGAP22	Rho GTPase activating protein 22	4930455D15Rik	4930455D15Rik	RIKEN cDNA 4930455D15 gene
Arhgap25	ARHGAP25	Rho GTPase activating protein 25	4930465K10Rik	4930465K10Rik	RIKEN cDNA 4930465K10 gene
Arhgap30	ARHGAP30	Rho GTPase activating protein 30	4930478L05Rik	4930478L05Rik	RIKEN cDNA 4930478L05 gene
Arhgap9	ARHGAP9	Rho GTPase activating protein 9	4930542N06Rik	4930542N06Rik	RIKEN cDNA 4930542N06 gene
Arl11	ARL11	ADP-ribosylation factor-like 11	4930554H23Rik	4930554H23Rik	RIKEN cDNA 4930554H23 gene
Armc2	ARMC2	armadillo repeat containing 2	4930558N01Rik	4930558N01Rik	RIKEN cDNA 4930558N01 gene
Arpc1b	ARPC1B	actin related protein 2/3 complex, subunit 1B, 41kDa	4930568B11Rik	4930568B11Rik	RIKEN cDNA 4930568B11 gene
Art3	ART3	ADP-ribosyltransferase 3	4930579K19Rik	4930579K19Rik	RIKEN cDNA 4930579K19 gene
Art5	ART5	ADP-ribosyltransferase 5	4931406E20Rik	4931406E20Rik	RIKEN cDNA 4931406E20 gene
Atad2	ATAD2	ATPase family, AAA domain containing 2	4931423N10Rik	4931423N10Rik	RIKEN cDNA 4931423N10 gene
C2	ATP		4931440F15Rik	4931440F15Rik	RIKEN cDNA 4931440F15 gene
Atp6v0a4	ATP6V0A4	ATPase, H+ transporting, lysosomal V0 subunit a4	4933406J10Rik	4933406J10Rik	RIKEN cDNA 4933406J10 gene
Atp6v0d2	ATP6V0D2	ATPase, H+ transporting, lysosomal 38kDa, V0 subunit d2	4933408B17Rik	4933408B17Rik	RIKEN cDNA 4933408B17 gene
Atp8b1	ATP8B1	ATPase, aminophospholipid transporter, class I, type 8B, member 1	4933417C20Rik	4933417C20Rik	RIKEN cDNA 4933417C20 gene
AU022793	AU022793	expressed sequence AU022793	ENSMUST00000056955	4933428G20Rik	RIKEN cDNA 4933428G20 gene
B3gnt9	B3GNT9	UDP-GlcNAc:betaGal beta-1,3-N-acetylglucosaminyltransferase 9	ENSMUST00000101522	5031425E22Rik	RIKEN cDNA 5031425E22 gene
B430306N03Rik	B430306N03Rik	RIKEN cDNA B430306N03 gene	5033423O07Rik	5033423O07Rik	RIKEN cDNA 5033423O07 gene
B430316J06Rik	B430316J06Rik	RIKEN cDNA B430316J06 gene	5033425G24Rik	5033425G24Rik	RIKEN cDNA 5033425G24 gene
B4galt5	B4GALT5	UDP-Gal:betaGlcNAc beta 1,4- galactosyltransferase, polypeptide 5	5033430I15Rik	5033430I15Rik	RIKEN cDNA 5033430I15 gene
BB163080	BB163080	expressed sequence BB163080	5330421C15Rik	5330421C15Rik	RIKEN cDNA 5330421C15 gene
Bcl2a1d	BCL2A1	BCL2-related protein A1	5330431K02Rik	5330431K02Rik	RIKEN cDNA 5330431K02 gene
Bcl2a1c	Bcl2a1c	B cell leukemia/lymphoma 2 related protein A1c	5330439A09Rik	5330439A09Rik	RIKEN cDNA 5330439A09 gene
Bicc1	BICC1	BicC family RNA binding protein 1	5430402O13Rik	5430402O13Rik	RIKEN cDNA 5430402O13 gene
Blnk	BLNK	B-cell linker	5430419D17Rik	5430419D17Rik	RIKEN cDNA 5430419D17 gene
Bnc2	BNC2	basonuclin 2	5430427G11Rik	5430427G11Rik	RIKEN cDNA 5430427G11 gene
Btk	BTK	Bruton agammaglobulinemia tyrosine kinase	5430434G16Rik	5430434G16Rik	RIKEN cDNA 5430434G16 gene
1810011H11Rik	C10orf128	chromosome 10 open reading frame 128	5730407M17Rik	5730407M17Rik	RIKEN cDNA 5730407M17 gene
C1qc	C1QC	complement component 1, q subcomponent, C chain	5730422E09Rik	5730422E09Rik	RIKEN cDNA 5730422E09 gene
C1qtnf1	C1QTNF1	C1q and tumor necrosis factor related protein 1	5830469G19Rik	5830469G19Rik	RIKEN cDNA 5830469G19 gene
C1qtnf7	C1QTNF7	C1q and tumor necrosis factor related protein 7	6330509M05Rik	6330509M05Rik	RIKEN cDNA 6330509M05 gene
C1ra	C1R	complement component 1, r subcomponent	6330549D23Rik	6330549D23Rik	RIKEN cDNA 6330549D23 gene
C230096K16Rik	C230096K16Rik	RIKEN cDNA C230096K16 gene	6330564D18Rik	6330564D18Rik	RIKEN cDNA 6330564D18 gene
1500015O10Rik	C2orf40	chromosome 2 open reading frame 40	ENSMUST00000121412	6430531B16Rik	RIKEN cDNA 6430531B16 gene
1700001C02Rik	C2orf70	chromosome 2 open reading frame 70	ENSMUST00000028141	6530402F18Rik	RIKEN cDNA 6530402F18 gene
C3ar1	C3AR1	complement component 3a receptor 1	6530402F18Rik	6530402F18Rik	RIKEN cDNA 6530402F18 gene
C4b	C4A/C4B	complement component 4B (Chido blood group)	6720427I07Rik	6720427I07Rik	RIKEN cDNA 6720427I07 gene
C5ar1	C5AR1	complement component 5a receptor 1	6720462K09Rik	6720462K09Rik	RIKEN cDNA 6720462K09 gene
Car6	CA6	carbonic anhydrase VI	8430432A02Rik	8430432A02Rik	RIKEN cDNA 8430432A02 gene
Cacna1g	CACNA1G	calcium channel, voltage-dependent, T type, alpha 1G subunit	9030419F21Rik	9030419F21Rik	RIKEN cDNA 9030419F21 gene
Camp	CAMP	cathelicidin antimicrobial peptide	9030607L02Rik	9030607L02Rik	RIKEN cDNA 9030607L02 gene
Casp1	CASP1	caspase 1, apoptosis-related cysteine peptidase	9130020K20Rik	9130020K20Rik	RIKEN cDNA 9130020K20 gene
Casp12	Casp12	caspase 12	9330151L19Rik	9330151L19Rik	RIKEN cDNA 9330151L19 gene
Casp4	CASP4	caspase 4, apoptosis-related cysteine peptidase	9330156P08Rik	9330156P08Rik	RIKEN cDNA 9330156P08 gene
Ccdc3	CCDC3	coiled-coil domain containing 3	9330199G10Rik	9330199G10Rik	RIKEN cDNA 9330199G10 gene
Ccdc68	CCDC68	coiled-coil domain containing 68	9430060I03Rik	9430060I03Rik	RIKEN cDNA 9430060I03 gene
Ccdc80	CCDC80	coiled-coil domain containing 80	9430083A17Rik	9430083A17Rik	RIKEN cDNA 9430083A17 gene
Cck	CCK	cholecystokinin	9530053H05Rik	9530053H05Rik	RIKEN cDNA 9530053H05 gene
Ccl3	CCL3L3	chemokine (C-C motif) ligand 3-like 3	9530085L11Rik	9530085L11Rik	RIKEN cDNA 9530085L11 gene
Ccl6	Ccl6	chemokine (C-C motif) ligand 6	A130033P14	A130033P14	uncharacterized protein A130033P14
Cd109	CD109	CD109 molecule	A130072N09Rik	A130072N09Rik	RIKEN cDNA A130072N09 gene
Cd200r1	CD200R1	CD200 receptor 1	A130078K24Rik	A130078K24Rik	RIKEN cDNA A130078K24 gene
AF251705	CD300C	CD300c molecule	A230051N06Rik	A230051N06Rik	RIKEN cDNA A230051N06 gene
Cd300lb	CD300LB	CD300 molecule-like family member b	A230107N01Rik	A230107N01Rik	RIKEN cDNA A230107N01 gene
Cd300lf	CD300LF	CD300 molecule-like family member f	ENSMUST00000086675	A330017A19Rik	RIKEN cDNA A330017A19 gene
Cd33	Cd33	CD33 antigen	A330094K24Rik	A330094K24Rik	RIKEN cDNA A330094K24 gene
Cd36	CD36	CD36 molecule (thrombospondin receptor)	A430035B10Rik	A430035B10Rik	RIKEN cDNA A430035B10 gene
Cd55	CD55	CD55 molecule, decay accelerating factor for complement (Cromer blood group)	A430046D13Rik	A430046D13Rik	Riken cDNA A430046D13 gene
Cd5l	CD5L	CD5 molecule-like	A430103D13Rik	A430103D13Rik	RIKEN cDNA A430103D13 gene
Cd72	CD72	CD72 molecule	A430105J06Rik	A430105J06Rik	RIKEN cDNA A430105J06 gene
Cd84	CD84	CD84 molecule	A530058N18Rik	A530058N18Rik	RIKEN cDNA A530058N18 gene
Cd86	CD86	CD86 molecule	A630026N12Rik	A630026N12Rik	RIKEN cDNA A630026N12 gene
Cd99	Cd99	CD99 antigen	A630052C17Rik	A630052C17Rik	RIKEN cDNA A630052C17 gene
Cdh1	CDH1	cadherin 1, type 1, E-cadherin (epithelial)	A730020E08Rik	A730020E08Rik	RIKEN cDNA A730020E08 gene
Cdh11	CDH11	cadherin 11, type 2, OB-cadherin (osteoblast)	A730081D07Rik	A730081D07Rik	RIKEN cDNA A730081D07 gene
Cdh13	CDH13	cadherin 13	A830005F24Rik	A830005F24Rik	RIKEN cDNA A830005F24 gene
Cdk15	CDK15	cyclin-dependent kinase 15	A930002H24Rik	A930002H24Rik	RIKEN cDNA A930002H24 gene
Cebpa	CEBPA	CCAAT/enhancer binding protein (C/EBP), alpha	A930003A15Rik	A930003A15Rik	RIKEN cDNA A930003A15 gene
Cenpe	CENPE	centromere protein E, 312kDa	A930004D18Rik	A930004D18Rik	RIKEN cDNA A930004D18 gene
Cfb	CFB	complement factor B	A930006I01Rik	A930006I01Rik	RIKEN cDNA A930006I01 gene
Chad	CHAD	chondroadherin	A930007D18Rik	A930007D18Rik	RIKEN cDNA A930007D18 gene
Chl1	CHL1	cell adhesion molecule L1-like	A930009A15Rik	A930009A15Rik	RIKEN cDNA A930009A15 gene
Chrdl1	CHRDL1	chordin-like 1	A930009E08Rik	A930009E08Rik	RIKEN cDNA A930009E08 gene
Cited1	CITED1	Cbp/p300-interacting transactivator, with Glu/Asp-rich carboxy-terminal domain, 1	A930010G16Rik	A930010G16Rik	RIKEN cDNA A930010G16 gene
Cldn11	CLDN11	claudin 11	A930015G24Rik	A930015G24Rik	RIKEN cDNA A930015G24 gene
Clec10a	CLEC10A	C-type lectin domain family 10, member A	A930019D19Rik	A930019D19Rik	RIKEN cDNA A930019D19 gene
Clec11a	CLEC11A	C-type lectin domain family 11, member A	A930030B08Rik	A930030B08Rik	RIKEN cDNA A930030B08 gene
Clec4d	CLEC4D	C-type lectin domain family 4, member D	A930037H05Rik	A930037H05Rik	RIKEN cDNA A930037H05 gene
Clec4n	CLEC6A	C-type lectin domain family 6, member A	A930038B10Rik	A930038B10Rik	RIKEN cDNA A930038B10 gene
Clec7a	CLEC7A	C-type lectin domain family 7, member A	AA914427	AA914427	EST AA914427
Clstn2	CLSTN2	calsyntenin 2	Aak1	AAK1	AP2 associated kinase 1
Cmtm3	CMTM3	CKLF-like MARVEL transmembrane domain containing 3	Abca13	ABCA13	ATP-binding cassette, sub-family A (ABC1), member 13
Cnn1	CNN1	calponin 1, basic, smooth muscle	Abca4	ABCA4	ATP-binding cassette, sub-family A (ABC1), member 4
Col11a1	COL11A1	collagen, type XI, alpha 1	Abcb6	ABCB6	ATP-binding cassette, sub-family B (MDR/TAP), member 6 (Langereis blood group)
Col12a1	COL12A1	collagen, type XII, alpha 1	Abcg1	ABCG1	ATP-binding cassette, sub-family G (WHITE), member 1
Col14a1	COL14A1	collagen, type XIV, alpha 1	Abcg4	ABCG4	ATP-binding cassette, sub-family G (WHITE), member 4
Col16a1	COL16A1	collagen, type XVI, alpha 1	Abhd14a	ABHD14A	abhydrolase domain containing 14A
Col1a1	COL1A1	collagen, type I, alpha 1	Acadm	ACADM	acyl-CoA dehydrogenase, C-4 to C-12 straight chain
Col1a2	COL1A2	collagen, type I, alpha 2	Acbd7	ACBD7	acyl-CoA binding domain containing 7
Col24a1	COL24A1	collagen, type XXIV, alpha 1	Accsl	ACCSL	1-aminocyclopropane-1-carboxylate synthase homolog (Arabidopsis)(non-functional)-like
Col3a1	COL3A1	collagen, type III, alpha 1	Ache	ACHE	acetylcholinesterase (Yt blood group)
Col5a1	COL5A1	collagen, type V, alpha 1	Acot12	ACOT12	acyl-CoA thioesterase 12
Col5a3	COL5A3	collagen, type V, alpha 3	Acoxl	ACOXL	acyl-CoA oxidase-like
Col6a1	COL6A1	collagen, type VI, alpha 1	Acrbp	ACRBP	acrosin binding protein
ENSMUST00000105413	COL6A2	collagen, type VI, alpha 2	Actl6a	ACTL6A	actin-like 6A
Colec12	COLEC12	collectin sub-family member 12	Actr3b	ACTR3B	ARP3 actin-related protein 3 homolog B (yeast)
Comp	COMP	cartilage oligomeric matrix protein	Actr6	ACTR6	ARP6 actin-related protein 6 homolog (yeast)
Cort	CORT	cortistatin	Adal	ADAL	adenosine deaminase-like
Cpxm1	CPXM1	carboxypeptidase X (M14 family), member 1	Adam1a	Adam1a	a disintegrin and metallopeptidase domain 1a
Creb3l1	CREB3L1	cAMP responsive element binding protein 3-like 1	Adam32	ADAM32	ADAM metallopeptidase domain 32
Crispld2	CRISPLD2	cysteine-rich secretory protein LCCL domain containing 2	Adam4	Adam4/Gm4787	a disintegrin and metallopeptidase domain 4
Csf1	CSF1	colony stimulating factor 1 (macrophage)	Adamts3	ADAMTS3	ADAM metallopeptidase with thrombospondin type 1 motif, 3
Csf2rb2	CSF2RB	colony stimulating factor 2 receptor, beta, low-affinity (granulocyte-macrophage)	Adcy1	ADCY1	adenylate cyclase 1 (brain)
Csf2rb	CSF2RB	colony stimulating factor 2 receptor, beta, low-affinity (granulocyte-macrophage)	Adipor1	ADIPOR1	adiponectin receptor 1
Csmd1	CSMD1	CUB and Sushi multiple domains 1	Adra2a	ADRA2A	adrenoceptor alpha 2A
Ctgf	CTGF	connective tissue growth factor	Adrb1	ADRB1	adrenoceptor beta 1
Ctsh	CTSH	cathepsin H	Adrb3	ADRB3	adrenoceptor beta 3
Ctss	CTSS	cathepsin S	Aff1	AFF1	AF4/FMR2 family, member 1
Ctxn3	CTXN3	cortexin 3	Agbl3	AGBL3	ATP/GTP binding protein-like 3
Cxcl16	CXCL16	chemokine (C-X-C motif) ligand 16	Agpat5	AGPAT5	1-acylglycerol-3-phosphate O-acyltransferase 5
Cxcl5	CXCL6	chemokine (C-X-C motif) ligand 6	Agpat9	AGPAT9	1-acylglycerol-3-phosphate O-acyltransferase 9
Cxcr3	CXCR3	chemokine (C-X-C motif) receptor 3	Agr2	AGR2	anterior gradient 2
Cxcr4	CXCR4	chemokine (C-X-C motif) receptor 4	Agtpbp1	AGTPBP1	ATP/GTP binding protein 1
Cxcr6	CXCR6	chemokine (C-X-C motif) receptor 6	Ahr	AHR	aryl hydrocarbon receptor
D330045A20Rik	CXorf57	chromosome X open reading frame 57	Ahrr	AHRR	aryl-hydrocarbon receptor repressor
Cybb	CYBB	cytochrome b-245, beta polypeptide	AI480461	AI480461	expressed sequence AI480461
Cygb	CYGB	cytoglobin	AI662501	AI662501	expressed sequence AI662501
Cyp1b1	CYP1B1	cytochrome P450, family 1, subfamily B, polypeptide 1	Aipl1	AIPL1	aryl hydrocarbon receptor interacting protein-like 1
ENSMUST00000114202	CYP20A1	cytochrome P450, family 20, subfamily A, polypeptide 1	Akap1	AKAP1	A kinase (PRKA) anchor protein 1
Cyp2f2	CYP2F1	cytochrome P450, family 2, subfamily F, polypeptide 1	Akap5	AKAP5	A kinase (PRKA) anchor protein 5
Cyp4b1	CYP4B1	cytochrome P450, family 4, subfamily B, polypeptide 1	Akap6	AKAP6	A kinase (PRKA) anchor protein 6
Cysltr1	CYSLTR1	cysteinyl leukotriene receptor 1	Akna	AKNA	AT-hook transcription factor
Cyth4	CYTH4	cytohesin 4	Alkbh1	ALKBH1	alkB, alkylation repair homolog 1 (E. coli)
D230034L24Rik	D230034L24Rik	RIKEN cDNA D230034L24 gene	Alms1	ALMS1	Alstrom syndrome protein 1
D730035F11Rik	D730035F11Rik	RIKEN cDNA D730035F11 gene	Alpl	ALPL	alkaline phosphatase, liver/bone/kidney
Dab2	DAB2	Dab, mitogen-responsive phosphoprotein, homolog 2 (Drosophila)	Als2cr11	Als2cr11	amyotrophic lateral sclerosis 2 (juvenile) chromosome region, candidate 11 (human)
Dcc	DCC	DCC netrin 1 receptor	Als2cr12	ALS2CR12	amyotrophic lateral sclerosis 2 (juvenile) chromosome region, candidate 12
Ddr2	DDR2	discoidin domain receptor tyrosine kinase 2	Amph	AMPH	amphiphysin
Ddx43	DDX43	DEAD (Asp-Glu-Ala-Asp) box polypeptide 43	Amy1	AMY2A	amylase, alpha 2A (pancreatic)
Degs2	DEGS2	delta(4)-desaturase, sphingolipid 2	Amy2a5	AMY2B	amylase, alpha 2B (pancreatic)
Dennd1c	DENND1C	DENN/MADD domain containing 1C	Ank2	Ank2	ankyrin 2, brain
Dhrs2	Dhrs2	dehydrogenase/reductase member 2	Ankrd12	ANKRD12	ankyrin repeat domain 12
Dkk2	DKK2	dickkopf WNT signaling pathway inhibitor 2	Ankrd32	ANKRD32	ankyrin repeat domain 32
Dkk3	DKK3	dickkopf WNT signaling pathway inhibitor 3	Ankrd33	ANKRD33	ankyrin repeat domain 33
ENSMUST00000036104	DLC1	DLC1 Rho GTPase activating protein	Ankrd33b	ANKRD33B	ankyrin repeat domain 33B
Dnase1l1	DNASE1L1	deoxyribonuclease I-like 1	Ankrd34a	ANKRD34A	ankyrin repeat domain 34A
Dock10	DOCK10	dedicator of cytokinesis 10	Ankrd37	ANKRD37	ankyrin repeat domain 37
Dsn1	DSN1	DSN1, MIS12 kinetochore complex component	Ankrd7	ANKRD7	ankyrin repeat domain 7
Ecm1	ECM1	extracellular matrix protein 1	Ano2	ANO2	anoctamin 2, calcium activated chloride channel
Edn1	EDN1	endothelin 1	Anp32a	Anp32a	acidic (leucine-rich) nuclear phosphoprotein 32 family, member A
Edn3	EDN3	endothelin 3	Ap2a2	AP2A2	adaptor-related protein complex 2, alpha 2 subunit
Egfr	EGFR	epidermal growth factor receptor	ENSMUST00000119121	AP3B2	adaptor-related protein complex 3, beta 2 subunit
Egr2	EGR2	early growth response 2	Ap3b2	AP3B2	adaptor-related protein complex 3, beta 2 subunit
Emb	EMB	embigin	Apex2	APEX2	APEX nuclease (apurinic/apyrimidinic endonuclease) 2
Emp1	EMP1	epithelial membrane protein 1	Apobec2	APOBEC2	apolipoprotein B mRNA editing enzyme, catalytic polypeptide-like 2
Entpd2	ENTPD2	ectonucleoside triphosphate diphosphohydrolase 2	Apoh	APOH	apolipoprotein H (beta-2-glycoprotein I)
Epha3	EPHA3	EPH receptor A3	Aqr	AQR	aquarius intron-binding spliceosomal factor
Evi2a	EVI2A	ecotropic viral integration site 2A	Arfgef1	ARFGEF1	ADP-ribosylation factor guanine nucleotide-exchange factor 1 (brefeldin A-inhibited)
ENSMUST00000110244	EXT1	exostosin glycosyltransferase 1	Arg2	ARG2	arginase 2
F420014N23Rik	F420014N23Rik	RIKEN cDNA F420014N23 gene	Arhgap24	ARHGAP24	Rho GTPase activating protein 24
Fa2h	FA2H	fatty acid 2-hydroxylase	Arhgef7	ARHGEF7	Rho guanine nucleotide exchange factor (GEF) 7
Fabp3	FABP3	fatty acid binding protein 3, muscle and heart	Arid3b	ARID3B	AT rich interactive domain 3B (BRIGHT-like)
Fabp4	FABP4	fatty acid binding protein 4, adipocyte	Arl13a	ARL13A	ADP-ribosylation factor-like 13A
Fam162b	FAM162B	family with sequence similarity 162, member B	Arl13b	ARL13B	ADP-ribosylation factor-like 13B
Fat4	FAT4	FAT atypical cadherin 4	Arl4a	ARL4A	ADP-ribosylation factor-like 4A
Fblim1	FBLIM1	filamin binding LIM protein 1	Arl4d	ARL4D	ADP-ribosylation factor-like 4D
Fbln1	FBLN1	fibulin 1	Arl6	ARL6	ADP-ribosylation factor-like 6
Fbn2	FBN2	fibrillin 2	Arntl	ARNTL	aryl hydrocarbon receptor nuclear translocator-like
Fbxo32	FBXO32	F-box protein 32	Arr3	ARR3	arrestin 3, retinal (X-arrestin)
Fbxw15	Fbxw21 (includes others)	F-box and WD-40 domain protein 21	Ascl4	ASCL4	achaete-scute family bHLH transcription factor 4
Fcer1g	FCER1G	Fc fragment of IgE, high affinity I, receptor for; gamma polypeptide	Asf1b	ASF1B	anti-silencing function 1B histone chaperone
Fcgr2b	FCGR2B	Fc fragment of IgG, low affinity IIb, receptor (CD32)	Asns	ASNS	asparagine synthetase (glutamine-hydrolyzing)
Fcrl1	FCRL1	Fc receptor-like 1	Asph	ASPH	aspartate beta-hydroxylase
Fgf18	FGF18	fibroblast growth factor 18	Asphd1	Asphd1	aspartate beta-hydroxylase domain containing 1
Fgf4	FGF4	fibroblast growth factor 4	Asrgl1	ASRGL1	asparaginase like 1
Fgl2	FGL2	fibrinogen-like 2	Atad2b	ATAD2B	ATPase family, AAA domain containing 2B
Fkbp10	FKBP10	FK506 binding protein 10, 65 kDa	Atf3	ATF3	activating transcription factor 3
Flrt3	FLRT3	fibronectin leucine rich transmembrane protein 3	Atf4	ATF4	activating transcription factor 4
Fmo2	FMO2	flavin containing monooxygenase 2 (non-functional)	Atoh7	ATOH7	atonal homolog 7 (Drosophila)
Fn1	FN1	fibronectin 1	Atp11b	ATP11B	ATPase, class VI, type 11B
Fndc1	Fndc1	fibronectin type III domain containing 1	Atp1a3	ATP1A3	ATPase, Na+/K+ transporting, alpha 3 polypeptide
Fndc3c1	Fndc3c1		Atp1b2	ATP1B2	ATPase, Na+/K+ transporting, beta 2 polypeptide
Foxc1	FOXC1	forkhead box C1	Atp2a2	ATP2A2	ATPase, Ca++ transporting, cardiac muscle, slow twitch 2
Foxc2	FOXC2	forkhead box C2	Atp2b1	ATP2B1	ATPase, Ca++ transporting, plasma membrane 1
Foxd3	FOXD3	forkhead box D3	Atp6v0e2	ATP6V0E2	ATPase, H+ transporting V0 subunit e2
Foxp2	Foxp2	forkhead box P2	Atp8a2	ATP8A2	ATPase, aminophospholipid transporter, class I, type 8A, member 2
ENSMUST00000118133	Foxp2	forkhead box P2	Atxn1	ATXN1	ataxin 1
Fxyd2	Fxyd2	FXYD domain-containing ion transport regulator 2	AU041474	AU041474	expressed sequence AU041474
Fxyd6	FXYD6	FXYD domain containing ion transport regulator 6	AW111846	AW111846	expressed sequence AW111846
Fzd1	FZD1	frizzled class receptor 1	B230104C14Rik	B230104C14Rik	RIKEN cDNA B230104C14 gene
Gab3	GAB3	GRB2-associated binding protein 3	ENSMUST00000052189	B230317F23Rik	RIKEN cDNA B230317F23 gene
Gal3st1	GAL3ST1	galactose-3-O-sulfotransferase 1	B230369F24Rik	B230369F24Rik	RIKEN cDNA B230369F24 gene
Galnt6	GALNT6	polypeptide N-acetylgalactosaminyltransferase 6	B330016D10Rik	B330016D10Rik	RIKEN cDNA B330016D10 gene
Gas2l3	GAS2L3	growth arrest-specific 2 like 3	B3galt4	B3GALT4	UDP-Gal:betaGlcNAc beta 1,3-galactosyltransferase, polypeptide 4
Gatm	GATM	glycine amidinotransferase (L-arginine:glycine amidinotransferase)	B430105A11Rik	B430105A11Rik	RIKEN cDNA B430105A11 gene
Gcm1	GCM1	glial cells missing homolog 1 (Drosophila)	B4galnt4	B4GALNT4	beta-1,4-N-acetyl-galactosaminyl transferase 4
Gdap10	Gdap10	ganglioside-induced differentiation-associated-protein 10	B930025B16Rik	B930025B16Rik	RIKEN cDNA B930025B16 gene
Gdf10	GDF10	growth differentiation factor 10	Baat	BAAT	bile acid CoA:amino acid N-acyltransferase
Gdf15	GDF15	growth differentiation factor 15	Bace1	BACE1	beta-site APP-cleaving enzyme 1
Gdnf	GDNF	glial cell derived neurotrophic factor	Baz2b	BAZ2B	bromodomain adjacent to zinc finger domain, 2B
Gfpt2	GFPT2	glutamine-fructose-6-phosphate transaminase 2	BB187676	BB187676	expressed sequence BB187676
Gfra3	GFRA3	GDNF family receptor alpha 3	Gm2016	BB287469 (includes others)	predicted gene 8300
Gjb2	GJB2	gap junction protein, beta 2, 26kDa	Bbs1	BBS1	Bardet-Biedl syndrome 1
Gjb6	GJB6	gap junction protein, beta 6, 30kDa	Bbs12	BBS12	Bardet-Biedl syndrome 12
Gldn	GLDN	gliomedin	Bbs2	BBS2	Bardet-Biedl syndrome 2
Gli1	GLI1	GLI family zinc finger 1	Bbs4	BBS4	Bardet-Biedl syndrome 4
Glipr1	GLIPR1	GLI pathogenesis-related 1	Bbs5	BBS5	Bardet-Biedl syndrome 5
Gm11627	Gm11627	predicted gene 11627	Bbs7	BBS7	Bardet-Biedl syndrome 7
Gm14461	Gm14461	predicted gene 14461	Bbs9	BBS9	Bardet-Biedl syndrome 9
Gm16525	Gm16525	predicted gene, 16525	BC001981	BC001981	cDNA sequence BC001981
Gm2019	Gm2019	predicted gene 2019	BC022960	BC022960	cDNA sequence BC022960
Gm2240	Gm2240	predicted gene 2240	BC025920	BC025920	zinc finger protein pseudogene
Gm2437	Gm2437	predicted gene 2437	BC026513	BC026513	cDNA sequence BC026513
Gm2488	Gm2488	predicted gene 2488	BC037704	BC037704	cDNA sequence BC037704
Gm2598	Gm2598	predicted gene 2598	BC053393	BC053393	cDNA sequence BC053393
Gm2658	Gm2658	predicted gene 2658	BC065397	BC065397	cDNA sequence BC065397
Gm2670	Gm2670	predicted gene 2670	BC065403	BC065403	cDNA sequence BC065403
Gm2943	Gm2943	predicted gene 2943	Bcl2l10	BCL2L10	BCL2-like 10 (apoptosis facilitator)
Gm3114	Gm3114	predicted gene 3114	Bcl2l15	BCL2L15	BCL2-like 15
Gm3119	Gm3119	predicted gene 3119	ENSMUST00000115022	BEND7	BEN domain containing 7
Gm3237	Gm3237	predicted gene 3237	Bex2	BEX1	brain expressed, X-linked 1
Gm3241	Gm3241	predicted gene 3241	Bex4	BEX4	brain expressed, X-linked 4
Gm3459	Gm3459	predicted gene 3459	Bhlhe23	BHLHE23	basic helix-loop-helix family, member e23
Gm3790	Gm3790	predicted gene 3790	Bin1	BIN1	bridging integrator 1
Gm4235	Gm4235	predicted gene 4235	Bmp15	BMP15	bone morphogenetic protein 15
Gm4372	Gm4372	predicted gene 4372	ENSMUST00000117450	BNIP2	BCL2/adenovirus E1B 19kDa interacting protein 2
Gm4693	Gm4381 (includes others)	predicted gene 5588	Brd3	BRD3	bromodomain containing 3
Gm4718	Gm4718	predicted gene 4718	Brsk2	BRSK2	BR serine/threonine kinase 2
Gm5086	Gm5086	predicted gene 5086	Brwd1	BRWD1	bromodomain and WD repeat domain containing 1
Gm5547	Gm5547	predicted gene 5547	Bst1	BST1	bone marrow stromal cell antigen 1
Gm7149	Gm7149	predicted gene 7149	Btaf1	BTAF1	BTAF1 RNA polymerase II, B-TFIID transcription factor-associated, 170kDa
Gm829	Gm829	predicted gene 829	Btg1	BTG1	B-cell translocation gene 1, anti-proliferative
Gm9418	Gm9418	predicted gene 9418	Btg2	BTG2	BTG family, member 2
Gm9444	Gm9444	predicted gene 9444	Btg4	BTG4	B-cell translocation gene 4
Gm9468	Gm9468	predicted gene 9468	Btnl2	BTNL2	butyrophilin-like 2
Gm9885	Gm9885	predicted gene 9885	Btrc	BTRC	beta-transducin repeat containing E3 ubiquitin protein ligase
Gnas	GNAS	GNAS complex locus	Bub1b	BUB1B	BUB1 mitotic checkpoint serine/threonine kinase B
Gpnmb	GPNMB	glycoprotein (transmembrane) nmb	Bzw2	BZW2	basic leucine zipper and W2 domains 2
Gpr137b	GPR137B	G protein-coupled receptor 137B	C030009J22Rik	C030009J22Rik	RIKEN cDNA C030009J22 gene
Gpr20	GPR20	G protein-coupled receptor 20	C030010C08Rik	C030010C08Rik	RIKEN cDNA C030010C08 gene
Gpr21	GPR21	G protein-coupled receptor 21	C030014A21Rik	C030014A21Rik	RIKEN cDNA C030014A21 gene
Gpr34	GPR34	G protein-coupled receptor 34	C030014L02	C030014L02	uncharacterized protein C030014L02
Gpr65	GPR65	G protein-coupled receptor 65	C030016D13Rik	C030016D13Rik	RIKEN cDNA C030016D13 gene
Greb1l	GREB1L	growth regulation by estrogen in breast cancer-like	C030034I22Rik	C030034I22Rik	RIKEN cDNA C030034I22 gene
Grik3	GRIK3	glutamate receptor, ionotropic, kainate 3	2210018M11Rik	C11orf30	chromosome 11 open reading frame 30
Grin2c	GRIN2C	glutamate receptor, ionotropic, N-methyl D-aspartate 2C	1110051M20Rik	C11orf49	chromosome 11 open reading frame 49
Gsn	GSN	gelsolin	A930018P22Rik	C11orf91	chromosome 11 open reading frame 91
Gstp2	GSTP1	glutathione S-transferase pi 1	1810009A15Rik	C11orf98	chromosome 11 open reading frame 98
Gypc	GYPC	glycophorin C (Gerbich blood group)	4930430F08Rik	C12orf29	chromosome 12 open reading frame 29
Gzmc	Gzmc	granzyme C	2410131K14Rik	C12orf49	chromosome 12 open reading frame 49
H19	H19	H19, imprinted maternally expressed transcript (non-protein coding)	0610007P14Rik	C14orf1	chromosome 14 open reading frame 1
H2-M2	H2-M2	histocompatibility 2, M region locus 2	1700030J22Rik	C16orf46	chromosome 16 open reading frame 46
Havcr2	HAVCR2	hepatitis A virus cellular receptor 2	ENSMUST00000006139	C16orf90	chromosome 16 open reading frame 90
Hbb-y	HBG2	hemoglobin, gamma G	1700028K03Rik	C1orf146	chromosome 1 open reading frame 146
Hhip	HHIP	hedgehog interacting protein	A130010J15Rik	C1orf74	chromosome 1 open reading frame 74
Hpse	HPSE	heparanase	C1ql3	C1QL3	complement component 1, q subcomponent-like 3
Hs3st3a1	HS3ST3A1	heparan sulfate (glucosamine) 3-O-sulfotransferase 3A1	D16Ertd472e	C21orf91	chromosome 21 open reading frame 91
Htr2b	HTR2B	5-hydroxytryptamine (serotonin) receptor 2B, G protein-coupled	C230014O12Rik	C230014O12Rik	RIKEN cDNA C230014O12 gene
Hvcn1	HVCN1	hydrogen voltage gated channel 1	C230037L09	C230037L09	uncharacterized protein C230037L09
AI607873	IFI16	interferon, gamma-inducible protein 16	C230094B09Rik	C230094B09Rik	RIKEN cDNA C230094B09 gene
Ifi27l2a	Ifi27l2a/Ifi27l2b	interferon, alpha-inducible protein 27 like 2A	C2cd2l	C2CD2L	C2CD2-like
Igf1	IGF1	insulin-like growth factor 1 (somatomedin C)	BC027072	C2orf71	chromosome 2 open reading frame 71
Igfbp4	IGFBP4	insulin-like growth factor binding protein 4	1700003E16Rik	C2orf81	chromosome 2 open reading frame 81
Igfbp6	IGFBP6	insulin-like growth factor binding protein 6	6430571L13Rik	C3orf18	chromosome 3 open reading frame 18
ENSMUST00000103416	Ighg2c	immunoglobulin heavy constant gamma 2C	BC016579	C3orf52	chromosome 3 open reading frame 52
Igsf3	IGSF3	immunoglobulin superfamily, member 3	1700102P08Rik	C3orf62	chromosome 3 open reading frame 62
Igsf6	IGSF6	immunoglobulin superfamily, member 6	C430042M11Rik	C430042M11Rik	RIKEN cDNA C430042M11 gene
Il10ra	IL10RA	interleukin 10 receptor, alpha	C430045I18Rik	C430045I18Rik	RIKEN cDNA C430045I18 gene
Il10rb	IL10RB	interleukin 10 receptor, beta	4930579G24Rik	C4orf46	chromosome 4 open reading frame 46
Il6ra	IL6R	interleukin 6 receptor	1700029J07Rik	C4orf47	chromosome 4 open reading frame 47
Il7r	IL7R	interleukin 7 receptor	Gm7120	C5orf28	chromosome 5 open reading frame 28
Insc	INSC	inscuteable homolog (Drosophila)	D1Ertd622e	C5orf30	chromosome 5 open reading frame 30
Irf4	IRF4	interferon regulatory factor 4	ENSMUST00000108136	C6orf165	chromosome 6 open reading frame 165
Irx1	IRX1	iroquois homeobox 1	1700003M02Rik	C6orf165	chromosome 6 open reading frame 165
Irx2	IRX2	iroquois homeobox 2	C78859	C78859	expressed sequence C78859
Irx5	Irx5	Iroquois related homeobox 5 (Drosophila)	B630005N14Rik	C7orf60	chromosome 7 open reading frame 60
Itga10	ITGA10	integrin, alpha 10	C80012	C80012	expressed sequence C80012
Itga11	ITGA11	integrin, alpha 11	AI429214	C8orf48	chromosome 8 open reading frame 48
Itga8	ITGA8	integrin, alpha 8	1700019L03Rik	C9orf117	chromosome 9 open reading frame 117
Itgax	ITGAX	integrin, alpha X (complement component 3 receptor 4 subunit)	ENSMUST00000030015	C9orf156	chromosome 9 open reading frame 156
Itgb4	ITGB4	integrin, beta 4	4933430I17Rik	C9orf43	chromosome 9 open reading frame 43
Itgbl1	ITGBL1	integrin, beta-like 1 (with EGF-like repeat domains)	Car2	CA2	carbonic anhydrase II
Kazald1	KAZALD1	Kazal-type serine peptidase inhibitor domain 1	Cabp4	CABP4	calcium binding protein 4
Kcna1	KCNA1	potassium channel, voltage gated shaker related subfamily A, member 1	Cabyr	CABYR	calcium binding tyrosine-(Y)-phosphorylation regulated
Kcnk6	KCNK6	potassium channel, two pore domain subfamily K, member 6	Cacna1f	CACNA1F	calcium channel, voltage-dependent, L type, alpha 1F subunit
Kcns3	KCNS3	potassium voltage-gated channel, modifier subfamily S, member 3	Cacna2d3	CACNA2D3	calcium channel, voltage-dependent, alpha 2/delta subunit 3
9330159F19Rik	KIAA0408	KIAA0408	Cacna2d4	CACNA2D4	calcium channel, voltage-dependent, alpha 2/delta subunit 4
ENSMUST00000097643	KIAA1328	KIAA1328	Cacnb2	CACNB2	calcium channel, voltage-dependent, beta 2 subunit
Klf5	KLF5	Kruppel-like factor 5 (intestinal)	Cadm1	CADM1	cell adhesion molecule 1
Laptm5	LAPTM5	lysosomal protein transmembrane 5	Cadm2	CADM2	cell adhesion molecule 2
Lat2	LAT2	linker for activation of T cells family, member 2	Cadm3	CADM3	cell adhesion molecule 3
Lbp	LBP	lipopolysaccharide binding protein	Camk1d	CAMK1D	calcium/calmodulin-dependent protein kinase ID
Lcp1	LCP1	lymphocyte cytosolic protein 1 (L-plastin)	Camk1g	CAMK1G	calcium/calmodulin-dependent protein kinase IG
Lgals3	LGALS3	lectin, galactoside-binding, soluble, 3	Camk2b	CAMK2B	calcium/calmodulin-dependent protein kinase II beta
Lgi4	LGI4	leucine-rich repeat LGI family, member 4	Camk2d	CAMK2D	calcium/calmodulin-dependent protein kinase II delta
Lilra5	LILRA5	leukocyte immunoglobulin-like receptor, subfamily A (with TM domain), member 5	Camkk1	CAMKK1	calcium/calmodulin-dependent protein kinase kinase 1, alpha
Gm14548	LILRB3	leukocyte immunoglobulin-like receptor, subfamily B (with TM and ITIM domains), member 3	Camkk2	CAMKK2	calcium/calmodulin-dependent protein kinase kinase 2, beta
Pira2	LILRB3	leukocyte immunoglobulin-like receptor, subfamily B (with TM and ITIM domains), member 3	Camsap1	CAMSAP1	calmodulin regulated spectrin-associated protein 1
Lilrb4	LILRB4	leukocyte immunoglobulin-like receptor, subfamily B (with TM and ITIM domains), member 4	Camta1	CAMTA1	calmodulin binding transcription activator 1
Gp49a	LILRB4	leukocyte immunoglobulin-like receptor, subfamily B (with TM and ITIM domains), member 4	Casc1	CASC1	cancer susceptibility candidate 1
Lmo4	LMO4	LIM domain only 4	Casp8ap2	CASP8AP2	caspase 8 associated protein 2
Lox	LOX	lysyl oxidase	Casz1	CASZ1	castor zinc finger 1
Lpxn	LPXN	leupaxin	Catsper2	CATSPER2	cation channel, sperm associated 2
Lrrc25	LRRC25	leucine rich repeat containing 25	Catsper4	CATSPER4	cation channel, sperm associated 4
Lrrfip1	LRRFIP1	leucine rich repeat (in FLII) interacting protein 1	Cbx8	CBX8	chromobox homolog 8
Lrrk1	LRRK1	leucine-rich repeat kinase 1	Ccdc103	CCDC103	coiled-coil domain containing 103
Lrrn4cl	LRRN4CL	LRRN4 C-terminal like	ENSMUST00000107922	CCDC107	coiled-coil domain containing 107
Lsp1	LSP1	lymphocyte-specific protein 1	Ccdc113	CCDC113	coiled-coil domain containing 113
Lum	LUM	lumican	ENSMUST00000120643	CCDC114	coiled-coil domain containing 114
Lxn	LXN	latexin	Ccdc126	CCDC126	coiled-coil domain containing 126
Ly86	LY86	lymphocyte antigen 86	Ccdc136	CCDC136	coiled-coil domain containing 136
Ly9	LY9	lymphocyte antigen 9	Ccdc14	CCDC14	coiled-coil domain containing 14
Mafb	MAFB	v-maf avian musculoaponeurotic fibrosarcoma oncogene homolog B	Ccdc15	CCDC15	coiled-coil domain containing 15
Mas1	MAS1	MAS1 proto-oncogene, G protein-coupled receptor	Ccdc150	CCDC150	coiled-coil domain containing 150
Mbnl1	MBNL1	muscleblind-like splicing regulator 1	Ccdc151	CCDC151	coiled-coil domain containing 151
Mc1r	MC1R	melanocortin 1 receptor (alpha melanocyte stimulating hormone receptor)	Ccdc163	Ccdc163	coiled-coil domain containing 163
Mcoln2	MCOLN2	mucolipin 2	ENSMUST00000106422	Ccdc24	coiled-coil domain containing 24
Mcoln3	MCOLN3	mucolipin 3	ENSMUST00000118576	CCDC64	coiled-coil domain containing 64
Mdfi	MDFI	MyoD family inhibitor	Ccdc64	CCDC64	coiled-coil domain containing 64
Megf10	MEGF10	multiple EGF-like-domains 10	Ccdc65	CCDC65	coiled-coil domain containing 65
Meox1	MEOX1	mesenchyme homeobox 1	Ccdc79	CCDC79	coiled-coil domain containing 79
Meox2	MEOX2	mesenchyme homeobox 2	Ccdc87	CCDC87	coiled-coil domain containing 87
Mfap5	MFAP5	microfibrillar associated protein 5	Ccdc89	CCDC89	coiled-coil domain containing 89
Mgll	MGLL	monoglyceride lipase	Ccdc96	CCDC96	coiled-coil domain containing 96
Mgp	MGP	matrix Gla protein	Cckbr	CCKBR	cholecystokinin B receptor
ENSMUST00000106648	MICAL2	microtubule associated monooxygenase, calponin and LIM domain containing 2	Ccna2	CCNA2	cyclin A2
Mical3	MICAL3	microtubule associated monooxygenase, calponin and LIM domain containing 3	Ccndbp1	CCNDBP1	cyclin D-type binding-protein 1
Nbl1	MINOS1-NBL1/NBL1	neuroblastoma 1, DAN family BMP antagonist	Ccne2	CCNE2	cyclin E2
Mkx	MKX	mohawk homeobox	Ccnj	CCNJ	cyclin J
Mlana	MLANA	melan-A	Ccnl1	CCNL1	cyclin L1
Mmgt2	Mmgt2	membrane magnesium transporter 2	Cd207	CD207	CD207 molecule, langerin
Mmp12	MMP12	matrix metallopeptidase 12	Cd300a	CD300A	CD300a molecule
Mmp27	MMP27	matrix metallopeptidase 27	Cd80	CD80	CD80 molecule
Mmp3	MMP3	matrix metallopeptidase 3	Cdan1	CDAN1	codanin 1
Mpeg1	MPEG1	macrophage expressed 1	Cdk20	CDK20	cyclin-dependent kinase 20
Mrc1	MRC1	mannose receptor, C type 1	Cdkl5	CDKL5	cyclin-dependent kinase-like 5
Mrc2	MRC2	mannose receptor, C type 2	Cdkn2c	CDKN2C	cyclin-dependent kinase inhibitor 2C (p18, inhibits CDK4)
Ms4a14	Ms4a14	membrane-spanning 4-domains, subfamily A, member 14	Cdon	CDON	cell adhesion associated, oncogene regulated
Ms4a4a	MS4A4A	membrane-spanning 4-domains, subfamily A, member 4A	Cds1	CDS1	CDP-diacylglycerol synthase (phosphatidate cytidylyltransferase) 1
Ms4a6d	MS4A6A	membrane-spanning 4-domains, subfamily A, member 6A	Cecr2	CECR2	cat eye syndrome chromosome region, candidate 2
Ms4a6b	Ms4a6b	membrane-spanning 4-domains, subfamily A, member 6B	Celsr3	CELSR3	cadherin, EGF LAG seven-pass G-type receptor 3
Ms4a7	MS4A7	membrane-spanning 4-domains, subfamily A, member 7	Cenpn	CENPN	centromere protein N
Msr1	MSR1	macrophage scavenger receptor 1	Cenpq	CENPQ	centromere protein Q
Mst1r	MST1R	macrophage stimulating 1 receptor	Cep120	CEP120	centrosomal protein 120kDa
Mx1	Mx1/Mx2	MX dynamin-like GTPase 1	Cep164	CEP164	centrosomal protein 164kDa
Myl9	MYL9	myosin, light chain 9, regulatory	Cep290	CEP290	centrosomal protein 290kDa
Myo1f	MYO1F	myosin IF	ENSMUST00000118002	Cfap61	cilia and flagella associated protein 61
Myo5a	MYO5A	myosin VA (heavy chain 12, myoxin)	ENSMUST00000121210	CHCHD7	coiled-coil-helix-coiled-coil-helix domain containing 7
Myoc	MYOC	myocilin, trabecular meshwork inducible glucocorticoid response	Chd1	CHD1	chromodomain helicase DNA binding protein 1
C3	NAD+		Chd7	CHD7	chromodomain helicase DNA binding protein 7
Naip6	Naip1 (includes others)	NLR family, apoptosis inhibitory protein 1	Chga	CHGA	chromogranin A
Ncapg2	NCAPG2	non-SMC condensin II complex, subunit G2	Chgb	CHGB	chromogranin B
Ncf1	NCF1	neutrophil cytosolic factor 1	Chrna5	CHRNA5	cholinergic receptor, nicotinic, alpha 5 (neuronal)
Ncf2	NCF2	neutrophil cytosolic factor 2	Chrna7	CHRNA7	cholinergic receptor, nicotinic, alpha 7 (neuronal)
Nckap1l	NCKAP1L	NCK-associated protein 1-like	Chrnb2	CHRNB2	cholinergic receptor, nicotinic, beta 2 (neuronal)
Neat1	Neat1	nuclear paraspeckle assembly transcript 1 (non-protein coding)	Chst3	CHST3	carbohydrate (chondroitin 6) sulfotransferase 3
Neil3	NEIL3	nei endonuclease VIII-like 3 (E. coli)	Chsy1	CHSY1	chondroitin sulfate synthase 1
Nexn	NEXN	nexilin (F actin binding protein)	Cirbp	CIRBP	cold inducible RNA binding protein
Nfatc2	NFATC2	nuclear factor of activated T-cells, cytoplasmic, calcineurin-dependent 2	Cited2	CITED2	Cbp/p300-interacting transactivator, with Glu/Asp-rich carboxy-terminal domain, 2
Ninl	NINL	ninein-like	Cldn23	CLDN23	claudin 23
Nkd2	NKD2	naked cuticle homolog 2 (Drosophila)	Clec2e	Clec2e/Clec2h	C-type lectin domain family 2, member h
Nlrc4	NLRC4	NLR family, CARD domain containing 4	Clp1	CLP1	cleavage and polyadenylation factor I subunit 1
Nlrp1b	NLRP1	NLR family, pyrin domain containing 1	Clstn3	CLSTN3	calsyntenin 3
Nov	NOV	nephroblastoma overexpressed	Cnga1	CNGA1	cyclic nucleotide gated channel alpha 1
Nox4	NOX4	NADPH oxidase 4	Cnga3	CNGA3	cyclic nucleotide gated channel alpha 3
Npy1r	NPY1R	neuropeptide Y receptor Y1	Cnga4	CNGA4	cyclic nucleotide gated channel alpha 4
Ntn1	NTN1	netrin 1	Cngb1	Cngb1	cyclic nucleotide gated channel beta 1
Ntrk3	NTRK3	neurotrophic tyrosine kinase, receptor, type 3	Cngb3	CNGB3	cyclic nucleotide gated channel beta 3
Oas1a	OAS1	2'-5'-oligoadenylate synthetase 1, 40/46kDa	Cnnm4	CNNM4	cyclin and CBS domain divalent metal cation transport mediator 4
Oas2	OAS2	2'-5'-oligoadenylate synthetase 2, 69/71kDa	Cntln	CNTLN	centlein, centrosomal protein
Oasl2	Oasl2	2'-5' oligoadenylate synthetase-like 2	Cog5	COG5	component of oligomeric golgi complex 5
Obsl1	Obsl1	obscurin-like 1	Col19a1	COL19A1	collagen, type XIX, alpha 1
Olfml3	OLFML3	olfactomedin-like 3	ENSMUST00000051344	COL19A1	collagen, type XIX, alpha 1
Omd	OMD	osteomodulin	Col20a1	COL20A1	collagen, type XX, alpha 1
Olfr558	OR51E1	olfactory receptor, family 51, subfamily E, member 1	ENSMUST00000111103	COL26A1	collagen, type XXVI, alpha 1
Olfr78	OR51E2	olfactory receptor, family 51, subfamily E, member 2	Col7a1	COL7A1	collagen, type VII, alpha 1
P2rx4	P2RX4	purinergic receptor P2X, ligand gated ion channel, 4	Cpb2	CPB2	carboxypeptidase B2 (plasma)
P2rx7	P2RX7	purinergic receptor P2X, ligand gated ion channel, 7	Cpe	CPE	carboxypeptidase E
P2ry13	P2RY13	purinergic receptor P2Y, G-protein coupled, 13	Cplx3	CPLX3	complexin 3
Pamr1	PAMR1	peptidase domain containing associated with muscle regeneration 1	Cplx4	CPLX4	complexin 4
Papln	PAPLN	papilin, proteoglycan-like sulfated glycoprotein	Cpox	CPOX	coproporphyrinogen oxidase
Pappa2	PAPPA2	pappalysin 2	Cpt1b	CPT1B	carnitine palmitoyltransferase 1B (muscle)
Paqr6	PAQR6	progestin and adipoQ receptor family member VI	Cr2	CR2	complement component (3d/Epstein Barr virus) receptor 2
Pax3	PAX3	paired box 3	Crb1	CRB1	crumbs family member 1, photoreceptor morphogenesis associated
Pdgfra	PDGFRA	platelet-derived growth factor receptor, alpha polypeptide	Crb2	CRB2	crumbs family member 2
Pdgfrl	PDGFRL	platelet-derived growth factor receptor-like	Crlf3	CRLF3	cytokine receptor-like factor 3
Pdlim4	PDLIM4	PDZ and LIM domain 4	Crocc	CROCC	ciliary rootlet coiled-coil, rootletin
Pdzrn4	PDZRN4	PDZ domain containing ring finger 4	Crx	CRX	cone-rod homeobox
Pgr	PGR	progesterone receptor	Csgalnact2	CSGALNACT2	chondroitin sulfate N-acetylgalactosaminyltransferase 2
Phex	PHEX	phosphate regulating endopeptidase homolog, X-linked	Csnk1g1	CSNK1G1	casein kinase 1, gamma 1
Phlda1	PHLDA1	pleckstrin homology-like domain, family A, member 1	Cspp1	CSPP1	centrosome and spindle pole associated protein 1
Phlda3	PHLDA3	pleckstrin homology-like domain, family A, member 3	ENSMUST00000118263	CSPP1	centrosome and spindle pole associated protein 1
Pi16	PI16	peptidase inhibitor 16	ENSMUST00000117415	CSPP1	centrosome and spindle pole associated protein 1
Pik3r5	PIK3R5	phosphoinositide-3-kinase, regulatory subunit 5	Csrp3	CSRP3	cysteine and glycine-rich protein 3 (cardiac LIM protein)
Pira11	Pira11	paired-Ig-like receptor A11	Ctdspl2	CTDSPL2	CTD (carboxy-terminal domain, RNA polymerase II, polypeptide A) small phosphatase like 2
Pira7	Pira7	paired-Ig-like receptor A7	Cul3	CUL3	cullin 3
Pitx2	PITX2	paired-like homeodomain 2	Cul9	CUL9	cullin 9
Pla2g2e	PLA2G2E	phospholipase A2, group IIE	ENSMUST00000107579	CWC25	CWC25 spliceosome-associated protein homolog (S. cerevisiae)
Pla2g4a	PLA2G4A	phospholipase A2, group IVA (cytosolic, calcium-dependent)	5430427O19Rik	CXorf21	chromosome X open reading frame 21
Plagl1	PLAGL1	pleiomorphic adenoma gene-like 1	Cxxc4	CXXC4	CXXC finger protein 4
Plek	PLEK	pleckstrin	Cybrd1	CYBRD1	cytochrome b reductase 1
Pln	Pln	phospholamban	Cyp4f41-ps	Cyp4f41-ps	cytochrome P450, family 4, subfamily f, polypeptide 41 pseudogene
Plp1	PLP1	proteolipid protein 1	D10Bwg1070e	D10Bwg1070e	DNA segment, Chr 10, Brigham & Women's Genetics 1070 expressed
Plxdc2	PLXDC2	plexin domain containing 2	D13Ertd787e	D13Ertd787e	DNA segment, Chr 13, ERATO Doi 787, expressed
Plxnb3	PLXNB3	plexin B3	D230040A04Rik	D230040A04Rik	RIKEN cDNA D230040A04 gene
Plxnc1	PLXNC1	plexin C1	D230044B12Rik	D230044B12Rik	RIKEN cDNA D230044B12 gene
Postn	POSTN	periostin, osteoblast specific factor	D430019H16Rik	D430019H16Rik	RIKEN cDNA D430019H16 gene
ENSMUST00000115329	POT1	protection of telomeres 1	D4Ertd617e	D4Ertd617e	DNA segment, Chr 4, ERATO Doi 617, expressed
Pqlc3	PQLC3	PQ loop repeat containing 3	D930016D06Rik	D930016D06Rik	RIKEN cDNA D930016D06 gene
Prdm6	PRDM6	PR domain containing 6	D930043N17Rik	D930043N17Rik	RIKEN cDNA D930043N17 gene
Prelp	PRELP	proline/arginine-rich end leucine-rich repeat protein	Dalrd3	DALRD3	DALR anticodon binding domain containing 3
Prg4	Prg4	proteoglycan 4 (megakaryocyte stimulating factor, articular superficial zone protein)	Dcaf17	DCAF17	DDB1 and CUL4 associated factor 17
Prl2c1	Prl2c2 (includes others)	prolactin family 2, subfamily c, member 2	Dck	DCK	deoxycytidine kinase
Procr	PROCR	protein C receptor, endothelial	Dclk1	DCLK1	doublecortin-like kinase 1
Prr15	PRR15	proline rich 15	Ddhd1	DDHD1	DDHD domain containing 1
Prrx1	PRRX1	paired related homeobox 1	Ddx20	DDX20	DEAD (Asp-Glu-Ala-Asp) box polypeptide 20
Prrx2	PRRX2	paired related homeobox 2	Ddx5	DDX5	DEAD (Asp-Glu-Ala-Asp) box helicase 5
Prss12	PRSS12	protease, serine, 12 (neurotrypsin, motopsin)	Dek	DEK	DEK proto-oncogene
Prss35	PRSS35	protease, serine, 35	ENSMUST00000069568	DESI2	desumoylating isopeptidase 2
Prss46	PRSS46	protease, serine, 46	Dffb	DFFB	DNA fragmentation factor, 40kDa, beta polypeptide (caspase-activated DNase)
Prx	PRX	periaxin	Whrn	DFNB31	deafness, autosomal recessive 31
Pstpip1	PSTPIP1	proline-serine-threonine phosphatase interacting protein 1	Dgkd	DGKD	diacylglycerol kinase, delta 130kDa
Ptgdr	PTGDR	prostaglandin D2 receptor (DP)	Dgke	DGKE	diacylglycerol kinase, epsilon 64kDa
Ptger2	PTGER2	prostaglandin E receptor 2 (subtype EP2), 53kDa	Dhh	DHH	desert hedgehog
Ptger3	PTGER3	prostaglandin E receptor 3 (subtype EP3)	Diap3	DIAPH3	diaphanous-related formin 3
Ptgs2	PTGS2	prostaglandin-endoperoxide synthase 2 (prostaglandin G/H synthase and cyclooxygenase)	Dido1	DIDO1	death inducer-obliterator 1
Ptma	Ptma (includes others)	prothymosin alpha	ENSMUST00000118707	DIXDC1	DIX domain containing 1
Ptprs	PTPRS	protein tyrosine phosphatase, receptor type, S	Dleu7	DLEU7	deleted in lymphocytic leukemia, 7
Rab32	RAB32	RAB32, member RAS oncogene family	Dlg4	DLG4	discs, large homolog 4 (Drosophila)
5430435G22Rik	RAB7B	RAB7B, member RAS oncogene family	Dmd	DMD	dystrophin
Rap2b	RAP2B	RAP2B, member of RAS oncogene family	Dmxl2	DMXL2	Dmx-like 2
Rarres1	RARRES1	retinoic acid receptor responder (tazarotene induced) 1	Dna2	DNA2	DNA replication helicase/nuclease 2
Rbms3	RBMS3	RNA binding motif, single stranded interacting protein 3	ENSMUST00000108691	DNAH9	dynein, axonemal, heavy chain 9
Rcn3	RCN3	reticulocalbin 3, EF-hand calcium binding domain	Dnajc12	DNAJC12	DnaJ (Hsp40) homolog, subfamily C, member 12
Rgs1	RGS1	regulator of G-protein signaling 1	Dnajc28	DNAJC28	DnaJ (Hsp40) homolog, subfamily C, member 28
Rgs7bp	RGS7BP	regulator of G-protein signaling 7 binding protein	Dnajc6	DNAJC6	DnaJ (Hsp40) homolog, subfamily C, member 6
Rhox8	Rhox8	reproductive homeobox 8	Dnase1l2	DNASE1L2	deoxyribonuclease I-like 2
Rnf128	RNF128	ring finger protein 128, E3 ubiquitin protein ligase	Dnm1	DNM1	dynamin 1
Rspo3	RSPO3	R-spondin 3	Dnmt3a	DNMT3A	DNA (cytosine-5-)-methyltransferase 3 alpha
Runx1	RUNX1	runt-related transcription factor 1	Doc2b	DOC2B	double C2-like domains, beta
Runx3	RUNX3	runt-related transcription factor 3	Doc2g	Doc2g	double C2, gamma
S100b	S100B	S100 calcium binding protein B	Dock8	DOCK8	dedicator of cytokinesis 8
Scara3	SCARA3	scavenger receptor class A, member 3	Donson	DONSON	downstream neighbor of SON
Scarf2	SCARF2	scavenger receptor class F, member 2	Dpf3	DPF3	D4, zinc and double PHD fingers, family 3
Scrg1	SCRG1	stimulator of chondrogenesis 1	ENSMUST00000118071	DPYSL3	dihydropyrimidinase-like 3
Scube1	SCUBE1	signal peptide, CUB domain, EGF-like 1	Dpysl3	DPYSL3	dihydropyrimidinase-like 3
Sec16b	SEC16B	SEC16 homolog B (S. cerevisiae)	Drd4	DRD4	dopamine receptor D4
Sema4d	SEMA4D	sema domain, immunoglobulin domain (Ig), transmembrane domain (TM) and short cytoplasmic domain, (semaphorin) 4D	Dscam	DSCAM	Down syndrome cell adhesion molecule
Serpine1	SERPINE1	serpin peptidase inhibitor, clade E (nexin, plasminogen activator inhibitor type 1), member 1	Dscaml1	DSCAML1	Down syndrome cell adhesion molecule like 1
Serpinf1	SERPINF1	serpin peptidase inhibitor, clade F (alpha-2 antiplasmin, pigment epithelium derived factor), member 1	Dtwd2	DTWD2	DTW domain containing 2
Serping1	SERPING1	serpin peptidase inhibitor, clade G (C1 inhibitor), member 1	Dusp11	DUSP11	dual specificity phosphatase 11 (RNA/RNP complex 1-interacting)
Setbp1	SETBP1	SET binding protein 1	Dusp14	DUSP14	dual specificity phosphatase 14
Sfrp2	SFRP2	secreted frizzled-related protein 2	Dusp26	DUSP26	dual specificity phosphatase 26 (putative)
Sfrp4	SFRP4	secreted frizzled-related protein 4	Dusp8	DUSP8	dual specificity phosphatase 8
Sh3bp2	SH3BP2	SH3-domain binding protein 2	Dyrk2	DYRK2	dual-specificity tyrosine-(Y)-phosphorylation regulated kinase 2
Sh3rf3	SH3RF3	SH3 domain containing ring finger 3	Dyrk3	DYRK3	dual-specificity tyrosine-(Y)-phosphorylation regulated kinase 3
Shisa3	SHISA3	shisa family member 3	E130218I03Rik	E130218I03Rik	RIKEN cDNA E130218I03 gene
Six2	SIX2	SIX homeobox 2	E230016M11Rik	E230016M11Rik	RIKEN cDNA E230016M11 gene
Slamf7	SLAMF7	SLAM family member 7	E330013P08Rik	E330013P08Rik	RIKEN cDNA E330013P08 gene
Slc11a1	SLC11A1	solute carrier family 11 (proton-coupled divalent metal ion transporter), member 1	Ebpl	EBPL	emopamil binding protein-like
Slc15a3	SLC15A3	solute carrier family 15 (oligopeptide transporter), member 3	Ect2	ECT2	epithelial cell transforming 2
Slc18a2	SLC18A2	solute carrier family 18 (vesicular monoamine transporter), member 2	Ect2l	ECT2L	epithelial cell transforming 2 like
Slc25a24	SLC25A24	solute carrier family 25 (mitochondrial carrier; phosphate carrier), member 24	Eef1e1	EEF1E1	eukaryotic translation elongation factor 1 epsilon 1
Slc25a34	SLC25A34	solute carrier family 25, member 34	Egf	EGF	epidermal growth factor
Slc40a1	SLC40A1	solute carrier family 40 (iron-regulated transporter), member 1	Egflam	EGFLAM	EGF-like, fibronectin type III and laminin G domains
Slc43a1	SLC43A1	solute carrier family 43 (amino acid system L transporter), member 1	Elfn1	ELFN1	extracellular leucine-rich repeat and fibronectin type III domain containing 1
Slc45a2	SLC45A2	solute carrier family 45, member 2	Ell3	ELL3	elongation factor RNA polymerase II-like 3
Slc6a7	SLC6A7	solute carrier family 6 (neurotransmitter transporter), member 7	Elmod1	ELMOD1	ELMO/CED-12 domain containing 1
Slc6a8	SLC6A8	solute carrier family 6 (neurotransmitter transporter), member 8	Elmod2	ELMOD2	ELMO/CED-12 domain containing 2
Slc9a3	SLC9A3	solute carrier family 9, subfamily A (NHE3, cation proton antiporter 3), member 3	Elovl4	ELOVL4	ELOVL fatty acid elongase 4
Slco2b1	SLCO2B1	solute carrier organic anion transporter family, member 2B1	Eml1	EML1	echinoderm microtubule associated protein like 1
Slit3	SLIT3	slit homolog 3 (Drosophila)	Eml3	EML3	echinoderm microtubule associated protein like 3
Slitrk6	SLITRK6	SLIT and NTRK-like family, member 6	Eml5	EML5	echinoderm microtubule associated protein like 5
Smoc2	SMOC2	SPARC related modular calcium binding 2	Eml6	EML6	echinoderm microtubule associated protein like 6
Snai2	SNAI2	snail family zinc finger 2	En2	EN2	engrailed homeobox 2
Snx20	SNX20	sorting nexin 20	Engase	ENGASE	endo-beta-N-acetylglucosaminidase
Sost	SOST	sclerostin	Eno2	ENO2	enolase 2 (gamma, neuronal)
Sox17	SOX17	SRY (sex determining region Y)-box 17	Eno4	ENO4	enolase family member 4
Sparcl1	SPARCL1	SPARC-like 1 (hevin)	Enox1	ENOX1	ecto-NOX disulfide-thiol exchanger 1
Spats2l	SPATS2L	spermatogenesis associated, serine-rich 2-like	ENSMUST00000112433	EP400	E1A binding protein p400
Spin4	SPIN4	spindlin family, member 4	Epb4.1	EPB41	erythrocyte membrane protein band 4.1
Srpx	SRPX	sushi-repeat containing protein, X-linked	Epb4.1l2	EPB41L2	erythrocyte membrane protein band 4.1-like 2
ENSMUST00000112216	STON1	stonin 1	Epc1	EPC1	enhancer of polycomb homolog 1 (Drosophila)
Sucnr1	SUCNR1	succinate receptor 1	ENSMUST00000050542	EPC1	enhancer of polycomb homolog 1 (Drosophila)
Susd5	SUSD5	sushi domain containing 5	Eps8	EPS8	epidermal growth factor receptor pathway substrate 8
Svep1	SVEP1	sushi, von Willebrand factor type A, EGF and pentraxin domain containing 1	Erc2	ERC2	ELKS/RAB6-interacting/CAST family member 2
Svil	SVIL	supervillin	Ercc8	ERCC8	excision repair cross-complementation group 8
Synpo2	SYNPO2	synaptopodin 2	Erdr1	Erdr1	erythroid differentiation regulator 1
Syt4	SYT4	synaptotagmin IV	Esco1	ESCO1	establishment of sister chromatid cohesion N-acetyltransferase 1
Tagln	TAGLN	transgelin	Esrrb	ESRRB	estrogen-related receptor beta
Tbc1d16	TBC1D16	TBC1 domain family, member 16	Esrrg	ESRRG	estrogen-related receptor gamma
Tbc1d4	TBC1D4	TBC1 domain family, member 4	Etaa1	ETAA1	Ewing tumor-associated antigen 1
Tbx1	TBX1	T-box 1	Ext1	EXT1	exostosin glycosyltransferase 1
Tbx4	TBX4	T-box 4	ENSMUST00000100417	EZH1	enhancer of zeste 1 polycomb repressive complex 2 subunit
Tdo2	TDO2	tryptophan 2,3-dioxygenase	F11	F11	coagulation factor XI
ENSMUST00000110346	TENM3	teneurin transmembrane protein 3	F2	F2	coagulation factor II (thrombin)
Tgfb3	TGFB3	transforming growth factor, beta 3	Fabp12	FABP12	fatty acid binding protein 12
Thbd	THBD	thrombomodulin	Fabp9	FABP9	fatty acid binding protein 9, testis
Thbs3	THBS3	thrombospondin 3	Faim	FAIM	Fas apoptotic inhibitory molecule
Tiam2	TIAM2	T-cell lymphoma invasion and metastasis 2	Fam149a	FAM149A	family with sequence similarity 149, member A
Timp1	TIMP1	TIMP metallopeptidase inhibitor 1	Fam149b	FAM149B1	family with sequence similarity 149, member B1
Tlr13	Tlr13	toll-like receptor 13	Fam151b	FAM151B	family with sequence similarity 151, member B
Tlr7	TLR7	toll-like receptor 7	Tmem28	FAM155B	family with sequence similarity 155, member B
Tmem140	TMEM140	transmembrane protein 140	Fam160a1	FAM160A1	family with sequence similarity 160, member A1
Tmem144	TMEM144	transmembrane protein 144	ENSMUST00000094363	FAM161A	family with sequence similarity 161, member A
Tmem173	TMEM173	transmembrane protein 173	Fam161a	FAM161A	family with sequence similarity 161, member A
Tmem45a	TMEM45A	transmembrane protein 45A	Fam161b	FAM161B	family with sequence similarity 161, member B
Tmprss5	TMPRSS5	transmembrane protease, serine 5	Fam169a	FAM169A	family with sequence similarity 169, member A
Tnfrsf1b	TNFRSF1B	tumor necrosis factor receptor superfamily, member 1B	Fam171b	FAM171B	family with sequence similarity 171, member B
Tns1	TNS1	tensin 1	Fam175a	FAM175A	family with sequence similarity 175, member A
Tpbg	TPBG	trophoblast glycoprotein	Fam178a	FAM178A	family with sequence similarity 178, member A
Trem2	TREM2	triggering receptor expressed on myeloid cells 2	Fam189a1	FAM189A1	family with sequence similarity 189, member A1
Trim46	TRIM46	tripartite motif containing 46	Fam193b	Fam193b	family with sequence similarity 193, member B
Trpv2	TRPV2	transient receptor potential cation channel, subfamily V, member 2	ENSMUST00000046816	FAM227A	family with sequence similarity 227, member A
Tspan11	TSPAN11	tetraspanin 11	Fam3c	FAM3C	family with sequence similarity 3, member C
Tubb2b	TUBB2B	tubulin, beta 2B class IIb	Fam45a	FAM45A	family with sequence similarity 45, member A
Twist1	TWIST1	twist family bHLH transcription factor 1	Fam49b	FAM49B	family with sequence similarity 49, member B
Twist2	TWIST2	twist family bHLH transcription factor 2	ENSMUST00000106166	FAM53B	family with sequence similarity 53, member B
Tyrobp	TYROBP	TYRO protein tyrosine kinase binding protein	Fam53b	FAM53B	family with sequence similarity 53, member B
Ucp3	UCP3	uncoupling protein 3 (mitochondrial, proton carrier)	Fam57b	FAM57B	family with sequence similarity 57, member B
Ugt1a6a	UGT1A6	UDP glucuronosyltransferase 1 family, polypeptide A6	Fam71d	FAM71D	family with sequence similarity 71, member D
Ugt8a	UGT8	UDP glycosyltransferase 8	Fam78a	FAM78A	family with sequence similarity 78, member A
Ust	UST	uronyl-2-sulfotransferase	Fam78b	FAM78B	family with sequence similarity 78, member B
Vav1	VAV1	vav 1 guanine nucleotide exchange factor	Fam89a	FAM89A	family with sequence similarity 89, member A
Vcam1	VCAM1	vascular cell adhesion molecule 1	Fance	FANCE	Fanconi anemia, complementation group E
Vill	VILL	villin-like	Fancf	FANCF	Fanconi anemia, complementation group F
Vim	VIM	vimentin	Fank1	FANK1	fibronectin type III and ankyrin repeat domains 1
Vmn2r-ps134	Vmn2r-ps134	vomeronasal 2, receptor, pseudogene 134	ENSMUST00000115043	FASTK	Fas-activated serine/threonine kinase
Wdfy4	WDFY4	WDFY family member 4	Fastkd5	FASTKD5	FAST kinase domains 5
Wisp2	WISP2	WNT1 inducible signaling pathway protein 2	Fbxl2	FBXL2	F-box and leucine-rich repeat protein 2
Wnt5a	WNT5A	wingless-type MMTV integration site family, member 5A	Fbxl5	FBXL5	F-box and leucine-rich repeat protein 5
Xpnpep2	XPNPEP2	X-prolyl aminopeptidase (aminopeptidase P) 2, membrane-bound	Fbxo15	FBXO15	F-box protein 15
Zbtb42	ZBTB42	zinc finger and BTB domain containing 42	Fdxacb1	FDXACB1	ferredoxin-fold anticodon binding domain containing 1
Zbtb7c	ZBTB7C	zinc finger and BTB domain containing 7C	Fem1c	FEM1C	fem-1 homolog c (C. elegans)
Zmynd15	ZMYND15	zinc finger, MYND-type containing 15	Fgf5	FGF5	fibroblast growth factor 5
Gm22	ZNF469	zinc finger protein 469	Fgf9	FGF9	fibroblast growth factor 9
			Fgfr1op	FGFR1OP	FGFR1 oncogene partner
			ENSMUST00000097419	FGFR1OP	FGFR1 oncogene partner
			Fhod3	FHOD3	formin homology 2 domain containing 3
			Fignl1	FIGNL1	fidgetin-like 1
			Flcn	FLCN	folliculin
			Fmr1nb	Fmr1nb	fragile X mental retardation 1 neighbor
			Fnip2	FNIP2	folliculin interacting protein 2
			Fnta	FNTA	farnesyltransferase, CAAX box, alpha
			Foxj1	FOXJ1	forkhead box J1
			Foxn2	FOXN2	forkhead box N2
			ENSMUST00000105501	FOXO3	forkhead box O3
			Foxr2	FOXR2	forkhead box R2
			Frat1	FRAT1	frequently rearranged in advanced T-cell lymphomas 1
			Frat2	FRAT2	frequently rearranged in advanced T-cell lymphomas 2
			Frmd4b	FRMD4B	FERM domain containing 4B
			Frmd5	FRMD5	FERM domain containing 5
			Frmpd1	FRMPD1	FERM and PDZ domain containing 1
			Gm626	FRMPD2	FERM and PDZ domain containing 2
			Fscn2	FSCN2	fascin actin-bundling protein 2, retinal
			Fsd1l	FSD1L	fibronectin type III and SPRY domain containing 1-like
			Fstl5	FSTL5	follistatin-like 5
			Fyco1	FYCO1	FYVE and coiled-coil domain containing 1
			ENSMUST00000120345	FYTTD1	forty-two-three domain containing 1
			Fzd10	FZD10	frizzled class receptor 10
			ENSMUST00000110424	GABPB1	GA binding protein transcription factor, beta subunit 1
			Gabrg2	GABRG2	gamma-aminobutyric acid (GABA) A receptor, gamma 2
			Gadd45a	GADD45A	growth arrest and DNA-damage-inducible, alpha
			Gadl1	GADL1	glutamate decarboxylase-like 1
			Gal3st3	GAL3ST3	galactose-3-O-sulfotransferase 3
			ENSMUST00000108846	GALNT10	polypeptide N-acetylgalactosaminyltransferase 10
			Galnt13	GALNT13	polypeptide N-acetylgalactosaminyltransferase 13
			Gas7	GAS7	growth arrest-specific 7
			Gckr	GCKR	glucokinase (hexokinase 4) regulator
			Gdap1	GDAP1	ganglioside induced differentiation associated protein 1
			Gdap1l1	GDAP1L1	ganglioside induced differentiation associated protein 1-like 1
			Gdpd1	GDPD1	glycerophosphodiester phosphodiesterase domain containing 1
			Gem	GEM	GTP binding protein overexpressed in skeletal muscle
			Ggt7	GGT7	gamma-glutamyltransferase 7
			Gigyf2	GIGYF2	GRB10 interacting GYF protein 2
			Gjd2	GJD2	gap junction protein, delta 2, 36kDa
			Glb1l2	GLB1L2	galactosidase, beta 1-like 2
			Glb1l3	GLB1L3	galactosidase, beta 1-like 3
			Glcci1	GLCCI1	glucocorticoid induced 1
			Glmn	GLMN	glomulin, FKBP associated protein
			Gls	GLS	glutaminase
			Glt28d2	Glt28d2	glycosyltransferase 28 domain containing 2
			Gm10030	Gm10030	predicted gene 10030
			Gm10050	Gm10050	predicted gene 10050
			ENSMUST00000094969	Gm10306	predicted gene 10306
			Gm10386	Gm10386	predicted gene 10386
			Gm10549	Gm10549	predicted gene 10549
			ENSMUST00000098355	Gm10615	predicted gene 10615
			Gm10621	Gm10621	predicted gene 10621
			ENSMUST00000098653	Gm10654	predicted gene 10654
			Gm10766	Gm10766	predicted gene 10766
			ENSMUST00000105315	Gm10778	predicted gene 10778
			Gm11744	Gm11744	predicted gene 11744
			Gm12063	Gm12063	predicted gene 12063
			Gm12480	Gm12480	predicted gene 12480
			ENSMUST00000094955	Gm12689	predicted gene 12689
			Gm12758	Gm12758	predicted gene 12758
			ENSMUST00000071016	Gm13199	predicted gene 13199
			Gm13315	Gm13315	lactate dehydrogenase A pseudogene
			Gm13570	Gm13570/Gm4984	predicted pseudogene 4984
			Gm13620	Gm13620	predicted gene 13620
			Gm14443	Gm14443	predicted gene 14443
			Gm14470	Gm14470	lactate dehydrogenase A pseudogene
			Gm14700	Gm14700	predicted gene 14700
			Gm15365	Gm15365	predicted gene 15365
			Zbed4	Gm15583/Zbed4	predicted gene 15583
			Gm15706	Gm15706	predicted gene 15706
			Gm1693	Gm1693	predicted gene 1693
			Gm1976	Gm1976	predicted gene 1976
			Gm1998	Gm1998	predicted gene 1998
			Gm2032	Gm2032	predicted gene 2032
			Gm2233	Gm2233	predicted gene 2233
			Gm2347	Gm2347	predicted gene 2347
			Gm2380	Gm2380	predicted gene 2380
			Gm2550	Gm2550	predicted gene 2550
			Gm2680	Gm2680	predicted gene 2680
			Gm2744	Gm2744	predicted gene 2744
			Gm2753	Gm2753	predicted gene 2753
			Gm7969	Gm29731 (includes others)	predicted gene 7969
			Gm3051	Gm3051	predicted gene 3051
			Gm3070	Gm3070	predicted gene 3070
			Gm3181	Gm3181	predicted gene 3181
			Gm3224	Gm3224	predicted gene 3224
			Gm3265	Gm3265	predicted gene 3265
			Gm3346	Gm3346	predicted gene 3346
			Gm3431	Gm3431	predicted gene 3431
			Gm3554	Gm3554	predicted gene 3554
			Gm3643	Gm3643	predicted gene 3643
			Gm3652	Gm3652	predicted gene 3652
			Gm3697	Gm3697	predicted gene 3697
			Gm3705	Gm3705	predicted gene 3705
			Gm3761	Gm3761 (includes others)	predicted gene 8214
			Gm3764	Gm3764	predicted gene 3764
			Gm3781	Gm3781	predicted gene 3781
			Gm3798	Gm3798	predicted gene 3798
			Gm3819	Gm3819	predicted gene 3819
			Gm3924	Gm3924	predicted gene 3924
			Gm4065	Gm4065	predicted gene 4065
			Gm4072	Gm4072	predicted gene 4072
			Gm4189	Gm4189	predicted gene 4189
			Gm4229	Gm4229	predicted gene 4229
			Gm4258	Gm4258	predicted gene 4258
			Gm4320	Gm4320	predicted gene 4320
			Gm4326	Gm4326	predicted gene 4326
			Gm4358	Gm4358	predicted gene 4358
			Gm4363	Gm4363	predicted gene 4363
			Gm4386	Gm4386	predicted gene 4386
			Gm4419	Gm4419	predicted gene 4419
			Gm4538	Gm4538	predicted gene 4538
			Gm4638	Gm4638	predicted gene 4638
			Gm4662	Gm4662	predicted gene 4662
			Gm4792	Gm4792	predicted gene 4792
			Gm4831	Gm4831	predicted gene 4831
			Gm501	Gm501	predicted gene 501
			Gm5039	Gm5039	eukaryotic translation initiation factor 1A pseudogene
			Gm5065	Gm5065	predicted gene 5065
			Gm5112	Gm5112	predicted gene 5112
			Gm5165	Gm5165	predicted gene 5165
			Gm5427	Gm5427	predicted gene 5427
			Gm5460	Gm5460	predicted gene 5460
			Gm5868	Gm5868	predicted gene 5868
			Gm5878	Gm5878	predicted gene 5878
			Gm5915	Gm5915	predicted pseudogene 5915
			Gm6189	Gm6189	GLE1 RNA export mediator pseudogene
			Gm6225	Gm6225	predicted gene 6225
			Gm6594	Gm6594	high mobility group nucleosomal binding domain 2 pseudogene
			Gm6687	Gm6687	predicted gene 6687
			Gm6711	Gm6711	predicted gene 6711
			Gm6712	Gm6712	zinc finger protein 431-like
			Gm7029	Gm7029	predicted gene 7029
			Gm7125	Gm7125	high mobility group nucleosomal binding domain 2 pseudogene
			Gm7409	Gm7409	predicted gene 7409
			Gm7467	Gm7467	predicted gene 7467
			Gm7546	Gm7546	predicted gene 7546
			Gm7616	Gm7616	predicted gene 7616
			Gm7628	Gm7628	predicted gene 7628
			Gm7659	Gm7659	predicted gene 7659
			Gm7865	Gm7865	predicted gene 7865
			Gm7972	Gm7972	predicted gene 7972
			Gm8013	Gm8013	predicted gene 8013
			Gm8273	Gm8273	predicted gene 8273
			Gm9022	Gm9022	glyceraldehyde-3-phosphate dehydrogenase pseudogene
			Gm9070	Gm9070	predicted gene 9070
			Gm9376	Gm9376	predicted gene 9376
			Gm9461	Gm9461	predicted gene 9461
			Gm9484	Gm9484	predicted gene 9484
			Gm9750	Gm9750	predicted gene 9750
			ENSMUST00000048965	Gm9752	predicted gene 9752
			Gm9869	Gm9869	predicted gene 9869
			ENSMUST00000068250	Gm9958	predicted gene 9958
			Gm9959	Gm9959	predicted gene 9959
			ENSMUST00000070359	Gm9996	predicted gene 9996
			Gnas	GNAS	GNAS complex locus
			Gnat2	GNAT2	guanine nucleotide binding protein (G protein), alpha transducing activity polypeptide 2
			Gnat3	GNAT3	guanine nucleotide binding protein, alpha transducing 3
			Gnaz	GNAZ	guanine nucleotide binding protein (G protein), alpha z polypeptide
			Gnb1	GNB1	guanine nucleotide binding protein (G protein), beta polypeptide 1
			Gnb3	GNB3	guanine nucleotide binding protein (G protein), beta polypeptide 3
			Gnb5	GNB5	guanine nucleotide binding protein (G protein), beta 5
			Gng13	GNG13	guanine nucleotide binding protein (G protein), gamma 13
			Gngt2	GNGT2	guanine nucleotide binding protein (G protein), gamma transducing activity polypeptide 2
			Gpr152	GPR152	G protein-coupled receptor 152
			Gpr162	GPR162	G protein-coupled receptor 162
			Gpr25	GPR25	G protein-coupled receptor 25
			Gpr84	GPR84	G protein-coupled receptor 84
			Gprin1	GPRIN1	G protein regulated inducer of neurite outgrowth 1
			Gpsm1	GPSM1	G-protein signaling modulator 1
			Gpsm2	GPSM2	G-protein signaling modulator 2
			ENSMUST00000119373	GRAMD1B	GRAM domain containing 1B
			Gramd1c	Gramd1c	GRAM domain containing 1C
			Gramd2	GRAMD2	GRAM domain containing 2
			Gria2	GRIA2	glutamate receptor, ionotropic, AMPA 2
			Grina	GRINA	glutamate receptor, ionotropic, N-methyl D-aspartate-associated protein 1 (glutamate binding)
			Grip1	GRIP1	glutamate receptor interacting protein 1
			Grk1	GRK1	G protein-coupled receptor kinase 1
			Grm6	GRM6	glutamate receptor, metabotropic 6
			Grm8	GRM8	glutamate receptor, metabotropic 8
			Grtp1	GRTP1	growth hormone regulated TBC protein 1
			Gsc2	GSC2	goosecoid homeobox 2
			Gse1	GSE1	Gse1 coiled-coil protein
			Gtf2f2	GTF2F2	general transcription factor IIF, polypeptide 2, 30kDa
			Guca1a	GUCA1A	guanylate cyclase activator 1A (retina)
			Guca1b	GUCA1B	guanylate cyclase activator 1B (retina)
			Gucy2e	GUCY2D	guanylate cyclase 2D, membrane (retina-specific)
			Gucy2f	GUCY2F	guanylate cyclase 2F, retinal
			Gulo	Gulo	gulonolactone (L-) oxidase
			H1foo	H1FOO	H1 histone family, member O, oocyte-specific
			Gm16501	H2afb1 (includes others)	H2A histone family, member B1
			1700012L04Rik	H2afb1 (includes others)	H2A histone family, member B1
			Gm14484	H2afb1 (includes others)	H2A histone family, member B1
			H3f3b	H3F3A/H3F3B	H3 histone, family 3A
			ENSMUST00000108845	HAND1	heart and neural crest derivatives expressed 1
			Hbs1l	HBS1L	HBS1-like translational GTPase
			Hcn1	HCN1	hyperpolarization activated cyclic nucleotide gated potassium channel 1
			Hdac9	HDAC9	histone deacetylase 9
			Hdc	HDC	histidine decarboxylase
			ENSMUST00000113422	HDX	highly divergent homeobox
			Heatr5a	HEATR5A	HEAT repeat containing 5A
			Hells	HELLS	helicase, lymphoid-specific
			ENSMUST00000100305	HELZ	helicase with zinc finger
			Herc3	HERC3	HECT and RLD domain containing E3 ubiquitin protein ligase 3
			Hes5	HES5	hes family bHLH transcription factor 5
			Hexdc	HEXDC	hexosaminidase (glycosyl hydrolase family 20, catalytic domain) containing
			Hexim2	HEXIM2	hexamethylene bis-acetamide inducible 2
			Hfm1	HFM1	HFM1, ATP-dependent DNA helicase homolog (S. cerevisiae)
			Hic2	HIC2	hypermethylated in cancer 2
			Hif1a	HIF1A	hypoxia inducible factor 1, alpha subunit (basic helix-loop-helix transcription factor)
			ENSMUST00000110464	HIF1A	hypoxia inducible factor 1, alpha subunit (basic helix-loop-helix transcription factor)
			ENSMUST00000117710	HINT1	histidine triad nucleotide binding protein 1
			Hipk3	HIPK3	homeodomain interacting protein kinase 3
			Hirip3	HIRIP3	HIRA interacting protein 3
			Hist3h2ba	HIST1H2BD	histone cluster 1, H2bd
			Hk1	HK1	hexokinase 1
			Hk2	HK2	hexokinase 2
			Hltf	HLTF	helicase-like transcription factor
			Hmgb2	HMGB2	high mobility group box 2
			Hmgcr	HMGCR	3-hydroxy-3-methylglutaryl-CoA reductase
			Hmgn1	HMGN1	high mobility group nucleosome binding domain 1
			Hmgn2	Hmgn2 (includes others)	high mobility group nucleosomal binding domain 2
			Hmgn2l6	Hmgn2l6	high-mobility group nucleosomal binding domain 2-like 6
			Hnrnpul1	HNRNPUL1	heterogeneous nuclear ribonucleoprotein U-like 1
			Hook1	HOOK1	hook microtubule-tethering protein 1
			Hook2	HOOK2	hook microtubule-tethering protein 2
			Hook3	HOOK3	hook microtubule-tethering protein 3
			Hpcal1	HPCAL1	hippocalcin-like 1
			Hsbp1l1	HSBP1L1	heat shock factor binding protein 1-like 1
			Hsd17b14	HSD17B14	hydroxysteroid (17-beta) dehydrogenase 14
			Hspa1a	HSPA1A/HSPA1B	heat shock 70kDa protein 1A
			Hspb6	HSPB6	heat shock protein, alpha-crystallin-related, B6
			Icmt	ICMT	isoprenylcysteine carboxyl methyltransferase
			Ier3	IER3	immediate early response 3
			Ifrd1	IFRD1	interferon-related developmental regulator 1
			Ift81	IFT81	intraflagellar transport 81
			Igf2bp2	IGF2BP2	insulin-like growth factor 2 mRNA binding protein 2
			Igfbp1	IGFBP1	insulin-like growth factor binding protein 1
			Igsf11	IGSF11	immunoglobulin superfamily, member 11
			Igsf9	IGSF9	immunoglobulin superfamily, member 9
			Ikzf2	IKZF2	IKAROS family zinc finger 2 (Helios)
			Impdh1	IMPDH1	IMP (inosine 5'-monophosphate) dehydrogenase 1
			Impg2	IMPG2	interphotoreceptor matrix proteoglycan 2
			ENSMUST00000107034	INADL	InaD-like (Drosophila)
			Inpp1	INPP1	inositol polyphosphate-1-phosphatase
			Insl5	INSL5	insulin-like 5
			Insm1	INSM1	insulinoma-associated 1
			Ip6k3	IP6K3	inositol hexakisphosphate kinase 3
			Ipmk	IPMK	inositol polyphosphate multikinase
			ENSMUST00000118381	IPMK	inositol polyphosphate multikinase
			Ipo7	IPO7	importin 7
			Isl1	ISL1	ISL LIM homeobox 1
			Itsn2	ITSN2	intersectin 2
			Jag1	JAG1	jagged 1
			ENSMUST00000098407	JAM2	junctional adhesion molecule 2
			Jam2	JAM2	junctional adhesion molecule 2
			Jarid2	JARID2	jumonji, AT rich interactive domain 2
			Katnal2	KATNAL2	katanin p60 subunit A-like 2
			Kbtbd3	KBTBD3	kelch repeat and BTB (POZ) domain containing 3
			Kbtbd8	KBTBD8	kelch repeat and BTB (POZ) domain containing 8
			Kcnb1	KCNB1	potassium channel, voltage gated Shab related subfamily B, member 1
			Kcnd1	KCND1	potassium channel, voltage gated Shal related subfamily D, member 1
			Kcne2	KCNE2	potassium channel, voltage gated subfamily E regulatory beta subunit 2
			Kcnh6	KCNH6	potassium channel, voltage gated eag related subfamily H, member 6
			Kcnj14	KCNJ14	potassium channel, inwardly rectifying subfamily J, member 14
			Kcnv2	KCNV2	potassium channel, voltage gated modifier subfamily V, member 2
			Kdm4c	KDM4C	lysine (K)-specific demethylase 4C
			ENSMUST00000112197	KDM5B	lysine (K)-specific demethylase 5B
			ENSMUST00000112198	KDM5B	lysine (K)-specific demethylase 5B
			Kdm5b	KDM5B	lysine (K)-specific demethylase 5B
			Khdrbs3	KHDRBS3	KH domain containing, RNA binding, signal transduction associated 3
			D430042O09Rik	KIAA0556	KIAA0556
			2700049A03Rik	KIAA0586	KIAA0586
			2210408I21Rik	KIAA0825	KIAA0825
			9530077C05Rik	KIAA0895	KIAA0895
			4931428F04Rik	KIAA0895L	KIAA0895-like
			2810403A07Rik	KIAA0907	KIAA0907
			4932438A13Rik	KIAA1109	KIAA1109
			D630045J12Rik	KIAA1549	KIAA1549
			Kif18a	KIF18A	kinesin family member 18A
			Kif1b	KIF1B	kinesin family member 1B
			Kif20b	KIF20B	kinesin family member 20B
			Kif21b	KIF21B	kinesin family member 21B
			Kif2a	KIF2A	kinesin heavy chain member 2A
			Kif4	KIF4A	kinesin family member 4A
			Kif9	KIF9	kinesin family member 9
			Kifc1	KIFC1	kinesin family member C1
			Klc3	KLC3	kinesin light chain 3
			Klhdc7a	KLHDC7A	kelch domain containing 7A
			Klhl18	KLHL18	kelch-like family member 18
			Klhl36	KLHL36	kelch-like family member 36
			Klhl4	KLHL4	kelch-like family member 4
			Klkb1	KLKB1	kallikrein B, plasma (Fletcher factor) 1
			Kpna2	KPNA2	karyopherin alpha 2 (RAG cohort 1, importin alpha 1)
			Kpna3	KPNA3	karyopherin alpha 3 (importin alpha 4)
			Kras	KRAS	Kirsten rat sarcoma viral oncogene homolog
			Ktn1	Ktn1	kinectin 1
			L1td1	L1td1	LINE-1 type transposase domain containing 1
			Laptm4b	LAPTM4B	lysosomal protein transmembrane 4 beta
			Lca5	LCA5	Leber congenital amaurosis 5
			Lcmt2	LCMT2	leucine carboxyl methyltransferase 2
			Lcor	LCOR	ligand dependent nuclear receptor corepressor
			Lcorl	LCORL	ligand dependent nuclear receptor corepressor-like
			Ldha	LDHA	lactate dehydrogenase A
			Lefty2	LEFTY2	left-right determination factor 2
			Lemd3	LEMD3	LEM domain containing 3
			Letm2	LETM2	leucine zipper-EF-hand containing transmembrane protein 2
			Lhfpl3	LHFPL3	lipoma HMGIC fusion partner-like 3
			Lhfpl4	LHFPL4	lipoma HMGIC fusion partner-like 4
			Lhx1	LHX1	LIM homeobox 1
			Lifr	LIFR	leukemia inhibitory factor receptor alpha
			Lin7b	LIN7B	lin-7 homolog B (C. elegans)
			Lingo3	LINGO3	leucine rich repeat and Ig domain containing 3
			Llgl2	LLGL2	lethal giant larvae homolog 2 (Drosophila)
			Lmbr1l	LMBR1L	limb development membrane protein 1-like
			Lmln	LMLN	leishmanolysin-like (metallopeptidase M8 family)
			Lmnb1	LMNB1	lamin B1
			LOC100047044	LOC100047044	uncharacterized LOC100047044
			E130309D14Rik	LOC101928991	coiled-coil domain-containing protein 92-like
			LOC545086	LOC545086	uncharacterized LOC545086
			BB114814	LOC729800	ZP domain-containing protein LOC729800-like
			Lpcat1	LPCAT1	lysophosphatidylcholine acyltransferase 1
			Lrba	LRBA	LPS-responsive vesicle trafficking, beach and anchor containing
			Lrfn2	LRFN2	leucine rich repeat and fibronectin type III domain containing 2
			Lrguk	LRGUK	leucine-rich repeats and guanylate kinase domain containing
			Lrig1	LRIG1	leucine-rich repeats and immunoglobulin-like domains 1
			Lrit1	LRIT1	leucine-rich repeat, immunoglobulin-like and transmembrane domains 1
			Lrit2	LRIT2	leucine-rich repeat, immunoglobulin-like and transmembrane domains 2
			Lrit3	LRIT3	leucine-rich repeat, immunoglobulin-like and transmembrane domains 3
			Lrp11	LRP11	low density lipoprotein receptor-related protein 11
			Lrp2bp	LRP2BP	LRP2 binding protein
			Lrrc16b	LRRC16B	leucine rich repeat containing 16B
			Lrrc2	LRRC2	leucine rich repeat containing 2
			Lrrc27	LRRC27	leucine rich repeat containing 27
			ENSMUST00000108263	Lrrc31	leucine rich repeat containing 31
			Lrrc46	LRRC46	leucine rich repeat containing 46
			Lrrc48	LRRC48	leucine rich repeat containing 48
			ENSMUST00000070805	LRRC48	leucine rich repeat containing 48
			ENSMUST00000053171	LRRC49	leucine rich repeat containing 49
			Lrrc8e	LRRC8E	leucine rich repeat containing 8 family, member E
			Lrrtm4	LRRTM4	leucine rich repeat transmembrane neuronal 4
			Lrtm1	LRTM1	leucine-rich repeats and transmembrane domains 1
			Lsm11	LSM11	LSM11, U7 small nuclear RNA associated
			Lsm14a	LSM14A	LSM14A, SCD6 homolog A (S. cerevisiae)
			Lyar	LYAR	Ly1 antibody reactive
			Lyrm7	LYRM7	LYR motif containing 7
			Mab21l1	MAB21L1	mab-21-like 1 (C. elegans)
			Macrod2	MACROD2	MACRO domain containing 2
			Madd	MADD	MAP-kinase activating death domain
			Mak	MAK	male germ cell-associated kinase
			Man2a2	MAN2A2	mannosidase, alpha, class 2A, member 2
			Maneal	MANEAL	mannosidase, endo-alpha-like
			Map3k12	MAP3K12	mitogen-activated protein kinase kinase kinase 12
			Map4k3	MAP4K3	mitogen-activated protein kinase kinase kinase kinase 3
			Mapk4	MAPK4	mitogen-activated protein kinase 4
			Mapk8	MAPK8	mitogen-activated protein kinase 8
			Mapk8ip2	MAPK8IP2	mitogen-activated protein kinase 8 interacting protein 2
			Mapre2	Mapre2	microtubule-associated protein, RP/EB family, member 2
			March1	MARCH1	membrane-associated ring finger (C3HC4) 1, E3 ubiquitin protein ligase
			Mars2	MARS2	methionyl-tRNA synthetase 2, mitochondrial
			Marveld3	MARVELD3	MARVEL domain containing 3
			Mast1	MAST1	microtubule associated serine/threonine kinase 1
			Mat2a	MAT2A	methionine adenosyltransferase II, alpha
			Mc1r	MC1R	melanocortin 1 receptor (alpha melanocyte stimulating hormone receptor)
			Mcf2	MCF2	MCF.2 cell line derived transforming sequence
			Mcf2l	MCF2L	MCF.2 cell line derived transforming sequence-like
			Mcm10	MCM10	minichromosome maintenance complex component 10
			Mdm1	MDM1	Mdm1 nuclear protein homolog (mouse)
			Mdn1	MDN1	MDN1, midasin homolog (yeast)
			Me2	ME2	malic enzyme 2, NAD(+)-dependent, mitochondrial
			Mecr	MECR	mitochondrial trans-2-enoyl-CoA reductase
			Med1	MED1	mediator complex subunit 1
			Med13l	MED13L	mediator complex subunit 13-like
			Med14	MED14	mediator complex subunit 14
			Med16	MED16	mediator complex subunit 16
			Med4	MED4	mediator complex subunit 4
			Mef2c	MEF2C	myocyte enhancer factor 2C
			Mef2d	MEF2D	myocyte enhancer factor 2D
			Meig1	MEIG1	meiosis/spermiogenesis associated 1
			Memo1	MEMO1	mediator of cell motility 1
			Mettl3	METTL3	methyltransferase like 3
			Mex3b	MEX3B	mex-3 RNA binding family member B
			Mfap3	MFAP3	microfibrillar-associated protein 3
			Mfge8	MFGE8	milk fat globule-EGF factor 8 protein
			Mfsd4	MFSD4	major facilitator superfamily domain containing 4
			Mier3	MIER3	mesoderm induction early response 1, family member 3
			ENSMUST00000120674	MINA	MYC induced nuclear antigen
			Mkrn3	MKRN3	makorin ring finger protein 3
			Mks1	MKS1	Meckel syndrome, type 1
			Mlf1	MLF1	myeloid leukemia factor 1
			Mllt3	MLLT3	myeloid/lymphoid or mixed-lineage leukemia (trithorax homolog, Drosophila); translocated to, 3
			Mllt6	MLLT6	myeloid/lymphoid or mixed-lineage leukemia (trithorax homolog, Drosophila); translocated to, 6
			Mmd2	MMD2	monocyte to macrophage differentiation-associated 2
			Mmel1	MMEL1	membrane metallo-endopeptidase-like 1
			Mns1	MNS1	meiosis-specific nuclear structural 1
			Mpdz	MPDZ	multiple PDZ domain protein
			Mpp4	MPP4	membrane protein, palmitoylated 4 (MAGUK p55 subfamily member 4)
			Mpped2	MPPED2	metallophosphoesterase domain containing 2
			Mreg	MREG	melanoregulin
			Ms4a4c	Ms4a4b (includes others)	membrane-spanning 4-domains, subfamily A, member 4B
			Msh3	MSH3	mutS homolog 3
			Msh4	MSH4	mutS homolog 4
			Msi1	MSI1	musashi RNA-binding protein 1
			Msi2	MSI2	musashi RNA-binding protein 2
			Mtmr7	MTMR7	myotubularin related protein 7
			Mxi1	MXI1	MAX interactor 1, dimerization protein
			Mybl2	MYBL2	v-myb avian myeloblastosis viral oncogene homolog-like 2
			Mycn	MYCN	v-myc avian myelocytomatosis viral oncogene neuroblastoma derived homolog
			Myo15	MYO15A	myosin XVA
			Myt1	MYT1	myelin transcription factor 1
			Mzf1	MZF1	myeloid zinc finger 1
			ENSMUST00000118115	N6AMT1	N-6 adenine-specific DNA methyltransferase 1 (putative)
			Naa15	NAA15	N(alpha)-acetyltransferase 15, NatA auxiliary subunit
			ENSMUST00000101453	NAALAD2	N-acetylated alpha-linked acidic dipeptidase 2
			Nacad	Nacad	NAC alpha domain containing
			Nanos1	NANOS1	nanos homolog 1 (Drosophila)
			Napb	NAPB	N-ethylmaleimide-sensitive factor attachment protein, beta
			Nav3	NAV3	neuron navigator 3
			Ncam1	NCAM1	neural cell adhesion molecule 1
			Ncapd3	NCAPD3	non-SMC condensin II complex, subunit D3
			Ndrg1	NDRG1	N-myc downstream regulated 1
			Ndrg3	NDRG3	NDRG family member 3
			ENSMUST00000109558	NDRG3	NDRG family member 3
			ENSMUST00000111318	NDUFS2	NADH dehydrogenase (ubiquinone) Fe-S protein 2, 49kDa (NADH-coenzyme Q reductase)
			ENSMUST00000106065	NEGR1	neuronal growth regulator 1
			Negr1	NEGR1	neuronal growth regulator 1
			Nek11	NEK11	NIMA-related kinase 11
			Neurod1	NEUROD1	neuronal differentiation 1
			Neurod4	NEUROD4	neuronal differentiation 4
			Nfatc2ip	NFATC2IP	nuclear factor of activated T-cells, cytoplasmic, calcineurin-dependent 2 interacting protein
			Nfatc3	NFATC3	nuclear factor of activated T-cells, cytoplasmic, calcineurin-dependent 3
			Nfrkb	NFRKB	nuclear factor related to kappaB binding protein
			Nin	NIN	ninein (GSK3B interacting protein)
			Nipal1	NIPAL1	NIPA-like domain containing 1
			Nkapl	NKAPL	NFKB activating protein-like
			Nmbr	NMBR	neuromedin B receptor
			Nme5	NME5	NME/NM23 family member 5
			Npffr1	NPFFR1	neuropeptide FF receptor 1
			Nphs1	NPHS1	nephrosis 1, congenital, Finnish type (nephrin)
			Nptx1	NPTX1	neuronal pentraxin I
			Nptx2	NPTX2	neuronal pentraxin II
			Nr2c1	NR2C1	nuclear receptor subfamily 2, group C, member 1
			Nr2e3	NR2E3	nuclear receptor subfamily 2, group E, member 3
			Nrf1	NRF1	nuclear respiratory factor 1
			ENSMUST00000114306	NRG4	neuregulin 4
			Nrm	NRM	nurim (nuclear envelope membrane protein)
			ENSMUST00000107009	NSF	N-ethylmaleimide-sensitive factor
			Nsf	NSF	N-ethylmaleimide-sensitive factor
			Nsl1	NSL1	NSL1, MIS12 kinetochore complex component
			Nsun4	NSUN4	NOP2/Sun domain family, member 4
			Nt5e	NT5E	5'-nucleotidase, ecto (CD73)
			Ntm	NTM	neurotrimin
			Ntn3	NTN3	netrin 3
			Ntrk3	NTRK3	neurotrophic tyrosine kinase, receptor, type 3
			Nufip1	NUFIP1	nuclear fragile X mental retardation protein interacting protein 1
			Nufip2	NUFIP2	nuclear fragile X mental retardation protein interacting protein 2
			Nup35	NUP35	nucleoporin 35kDa
			Nupl2	NUPL2	nucleoporin like 2
			Nxnl1	NXNL1	nucleoredoxin-like 1
			Nxnl2	NXNL2	nucleoredoxin-like 2
			Oas1b	Oas1b	2'-5' oligoadenylate synthetase 1B
			Obox6	Obox6	oocyte specific homeobox 6
			Olig3	OLIG3	oligodendrocyte transcription factor 3
			Opn1mw	OPN1LW	opsin 1 (cone pigments), long-wave-sensitive
			Opn1sw	OPN1SW	opsin 1 (cone pigments), short-wave-sensitive
			Olfr646	OR52D1	olfactory receptor, family 52, subfamily D, member 1
			Orai2	ORAI2	ORAI calcium release-activated calcium modulator 2
			Oscp1	OSCP1	organic solute carrier partner 1
			Otop3	OTOP3	otopetrin 3
			Otud7a	OTUD7A	OTU deubiquitinase 7A
			Otud7b	OTUD7B	OTU deubiquitinase 7B
			Ovgp1	OVGP1	oviductal glycoprotein 1, 120kDa
			Pa2g4	PA2G4	proliferation-associated 2G4, 38kDa
			Pabpn1l	PABPN1L	poly(A) binding protein, nuclear 1-like (cytoplasmic)
			Pacrg	PACRG	PARK2 co-regulated
			Pacsin1	PACSIN1	protein kinase C and casein kinase substrate in neurons 1
			Pacsin2	PACSIN2	protein kinase C and casein kinase substrate in neurons 2
			Palb2	PALB2	partner and localizer of BRCA2
			Pank4	PANK4	pantothenate kinase 4
			Pard6b	PARD6B	par-6 family cell polarity regulator beta
			Parp6	PARP6	poly (ADP-ribose) polymerase family, member 6
			Pask	PASK	PAS domain containing serine/threonine kinase
			Pate2	PATE2	prostate and testis expressed 2
			Pbx3	PBX3	pre-B-cell leukemia homeobox 3
			Pcbp2	PCBP2	poly(rC) binding protein 2
			Pcdh15	PCDH15	protocadherin-related 15
			Pcdhga1	PCDHGA1	protocadherin gamma subfamily A, 1
			Pcf11	PCF11	PCF11 cleavage and polyadenylation factor subunit
			Pclo	PCLO	piccolo presynaptic cytomatrix protein
			Pcmtd2	PCMTD2	protein-L-isoaspartate (D-aspartate) O-methyltransferase domain containing 2
			Pcp2	PCP2	Purkinje cell protein 2
			Pcsk1n	PCSK1N	proprotein convertase subtilisin/kexin type 1 inhibitor
			Pcsk4	PCSK4	proprotein convertase subtilisin/kexin type 4
			Pde6a	PDE6A	phosphodiesterase 6A, cGMP-specific, rod, alpha
			Pde6b	PDE6B	phosphodiesterase 6B, cGMP-specific, rod, beta
			Pde6c	PDE6C	phosphodiesterase 6C, cGMP-specific, cone, alpha prime
			Pde6d	PDE6D	phosphodiesterase 6D, cGMP-specific, rod, delta
			Pde6h	PDE6H	phosphodiesterase 6H, cGMP-specific, cone, gamma
			Pde8a	PDE8A	phosphodiesterase 8A
			Pdhb	PDHB	pyruvate dehydrogenase (lipoamide) beta
			Pdia5	PDIA5	protein disulfide isomerase family A, member 5
			Pdxp	PDXP	pyridoxal (pyridoxine, vitamin B6) phosphatase
			Pdzd8	PDZD8	PDZ domain containing 8
			Peg12	Peg12	paternally expressed 12
			Peli3	PELI3	pellino E3 ubiquitin protein ligase family member 3
			Pex5l	PEX5L	peroxisomal biogenesis factor 5-like
			Pfkfb1	PFKFB1	6-phosphofructo-2-kinase/fructose-2,6-biphosphatase 1
			Pfkfb2	PFKFB2	6-phosphofructo-2-kinase/fructose-2,6-biphosphatase 2
			Pgam1	PGAM1	phosphoglycerate mutase 1 (brain)
			ENSMUST00000097739	PGAP1	post-GPI attachment to proteins 1
			Pgap3	PGAP3	post-GPI attachment to proteins 3
			Phyhipl	PHYHIPL	phytanoyl-CoA 2-hydroxylase interacting protein-like
			Pias1	PIAS1	protein inhibitor of activated STAT, 1
			Pias3	PIAS3	protein inhibitor of activated STAT, 3
			Pigm	PIGM	phosphatidylinositol glycan anchor biosynthesis, class M
			Pigw	PIGW	phosphatidylinositol glycan anchor biosynthesis, class W
			Pih1d2	PIH1D2	PIH1 domain containing 2
			Pitpnm1	PITPNM1	phosphatidylinositol transfer protein, membrane-associated 1
			Pitpnm3	PITPNM3	PITPNM family member 3
			Piwil2	PIWIL2	piwi-like RNA-mediated gene silencing 2
			Pla2g16	PLA2G16	phospholipase A2, group XVI
			Pla2g3	PLA2G3	phospholipase A2, group III
			Pla2r1	PLA2R1	phospholipase A2 receptor 1, 180kDa
			Plagl2	PLAGL2	pleiomorphic adenoma gene-like 2
			Plcd3	PLCD3	phospholipase C, delta 3
			Plch2	PLCH2	phospholipase C, eta 2
			Plcxd2	PLCXD2	phosphatidylinositol-specific phospholipase C, X domain containing 2
			Plekha2	PLEKHA2	pleckstrin homology domain containing, family A (phosphoinositide binding specific) member 2
			Plekha6	Plekha6	pleckstrin homology domain containing, family A member 6
			Plekha8	PLEKHA8	pleckstrin homology domain containing, family A (phosphoinositide binding specific) member 8
			Plekhf2	PLEKHF2	pleckstrin homology domain containing, family F (with FYVE domain) member 2
			Plekhg4	PLEKHG4	pleckstrin homology domain containing, family G (with RhoGef domain) member 4
			Plk5	PLK5	polo-like kinase 5
			Pmp2	PMP2	peripheral myelin protein 2
			Pms1	PMS1	PMS1 postmeiotic segregation increased 1 (S. cerevisiae)
			Pnpla3	PNPLA3	patatin-like phospholipase domain containing 3
			Pola2	POLA2	polymerase (DNA directed), alpha 2, accessory subunit
			Pold3	POLD3	polymerase (DNA-directed), delta 3, accessory subunit
			Polg2	POLG2	polymerase (DNA directed), gamma 2, accessory subunit
			Polq	POLQ	polymerase (DNA directed), theta
			Pou2f1	POU2F1	POU class 2 homeobox 1
			Ppap2c	PPAP2C	phosphatidic acid phosphatase type 2C
			Ppargc1b	PPARGC1B	peroxisome proliferator-activated receptor gamma, coactivator 1 beta
			Ppcdc	PPCDC	phosphopantothenoylcysteine decarboxylase
			Ppef1	PPEF1	protein phosphatase, EF-hand calcium binding domain 1
			Ppef2	PPEF2	protein phosphatase, EF-hand calcium binding domain 2
			Ppfia2	PPFIA2	protein tyrosine phosphatase, receptor type, f polypeptide (PTPRF), interacting protein (liprin), alpha 2
			Ppfia3	PPFIA3	protein tyrosine phosphatase, receptor type, f polypeptide (PTPRF), interacting protein (liprin), alpha 3
			Pphln1	PPHLN1	periphilin 1
			Ppih	PPIH	peptidylprolyl isomerase H (cyclophilin H)
			Ppm1d	PPM1D	protein phosphatase, Mg2+/Mn2+ dependent, 1D
			Ppm1e	PPM1E	protein phosphatase, Mg2+/Mn2+ dependent, 1E
			Ppm1j	PPM1J	protein phosphatase, Mg2+/Mn2+ dependent, 1J
			Ppp1cc	Ppp1cc	protein phosphatase 1, catalytic subunit, gamma isoform
			Ppp1r14d	PPP1R14D	protein phosphatase 1, regulatory (inhibitor) subunit 14D
			Ppp1r3a	PPP1R3A	protein phosphatase 1, regulatory subunit 3A
			Ppp2r2b	PPP2R2B	protein phosphatase 2, regulatory subunit B, beta
			Ppp2r3a	PPP2R3A	protein phosphatase 2, regulatory subunit B'', alpha
			Ppp2r3d	Ppp2r3d	protein phosphatase 2 (formerly 2A), regulatory subunit B'', delta
			Ppp3cc	PPP3CC	protein phosphatase 3, catalytic subunit, gamma isozyme
			Ppwd1	PPWD1	peptidylprolyl isomerase domain and WD repeat containing 1
			Pram1	PRAM1	PML-RARA regulated adaptor molecule 1
			Prdm8	PRDM8	PR domain containing 8
			Prdm9	PRDM9	PR domain containing 9
			Prim1	PRIM1	primase, DNA, polypeptide 1 (49kDa)
			Prkca	PRKCA	protein kinase C, alpha
			Prkd1	PRKD1	protein kinase D1
			Prkd3	PRKD3	protein kinase D3
			Prl4a1	Prl4a1	prolactin family 4, subfamily a, member 1
			Prmt7	PRMT7	protein arginine methyltransferase 7
			Prmt8	PRMT8	protein arginine methyltransferase 8
			Prnp	PRNP	prion protein
			Prok1	PROK1	prokineticin 1
			Prom1	PROM1	prominin 1
			Prpf4b	PRPF4B	pre-mRNA processing factor 4B
			Prpsap2	PRPSAP2	phosphoribosyl pyrophosphate synthetase-associated protein 2
			Prr11	PRR11	proline rich 11
			Prr22	PRR22	proline rich 22
			Prrt1	Prrt1	proline-rich transmembrane protein 1
			Prss38	PRSS38	protease, serine, 38
			Psd	PSD	pleckstrin and Sec7 domain containing
			Pspc1	PSPC1	paraspeckle component 1
			Ptbp2	PTBP2	polypyrimidine tract binding protein 2
			Pten	PTEN	phosphatase and tensin homolog
			Ptges	PTGES	prostaglandin E synthase
			Pth2	PTH2	parathyroid hormone 2
			Ptpn2	PTPN2	protein tyrosine phosphatase, non-receptor type 2
			Ptpn20	PTPN20	protein tyrosine phosphatase, non-receptor type 20
			Purb	PURB	purine-rich element binding protein B
			Pwwp2a	PWWP2A	PWWP domain containing 2A
			Qtrt1	QTRT1	queuine tRNA-ribosyltransferase 1
			Qtrtd1	QTRTD1	queuine tRNA-ribosyltransferase domain containing 1
			Rab30	RAB30	RAB30, member RAS oncogene family
			Rab43	RAB43	RAB43, member RAS oncogene family
			Rabgap1l	RABGAP1L	RAB GTPase activating protein 1-like
			Rabgef1	RABGEF1	RAB guanine nucleotide exchange factor (GEF) 1
			Rad51ap1	RAD51AP1	RAD51 associated protein 1
			Rad54b	RAD54B	RAD54 homolog B (S. cerevisiae)
			Rad9b	RAD9B	RAD9 homolog B (S. pombe)
			Radil	RADIL	Ras association and DIL domains
			Ralgps2	RALGPS2	Ral GEF with PH domain and SH3 binding motif 2
			Ralyl	RALYL	RALY RNA binding protein-like
			Ranbp6	RANBP6	RAN binding protein 6
			Rapgef5	RAPGEF5	Rap guanine nucleotide exchange factor (GEF) 5
			Raph1	RAPH1	Ras association (RalGDS/AF-6) and pleckstrin homology domains 1
			Rasgef1a	RASGEF1A	RasGEF domain family, member 1A
			Rasgrf2	RASGRF2	Ras protein-specific guanine nucleotide-releasing factor 2
			Rassf8	RASSF8	Ras association (RalGDS/AF-6) domain family (N-terminal) member 8
			Raver1	RAVER1	ribonucleoprotein, PTB-binding 1
			Rax	RAX	retina and anterior neural fold homeobox
			Rbm15b	RBM15B	RNA binding motif protein 15B
			Rbp3	RBP3	retinol binding protein 3, interstitial
			Rcvrn	RCVRN	recoverin
			Rd3	RD3	retinal degeneration 3
			Rdh12	RDH12	retinol dehydrogenase 12 (all-trans/9-cis/11-cis)
			ENSMUST00000119485	RDH13	retinol dehydrogenase 13 (all-trans/9-cis)
			Reep6	REEP6	receptor accessory protein 6
			Rfc4	RFC4	replication factor C (activator 1) 4, 37kDa
			Rgs20	RGS20	regulator of G-protein signaling 20
			ENSMUST00000119256	RGS20	regulator of G-protein signaling 20
			Rgs9bp	RGS9BP	regulator of G protein signaling 9 binding protein
			Rhbdl3	RHBDL3	rhomboid, veinlet-like 3 (Drosophila)
			Rhebl1	RHEBL1	Ras homolog enriched in brain like 1
			Rho	RHO	rhodopsin
			Rhot1	RHOT1	ras homolog family member T1
			Rhot2	RHOT2	ras homolog family member T2
			Ribc2	RIBC2	RIB43A domain with coiled-coils 2
			Ric3	RIC3	RIC3 acetylcholine receptor chaperone
			Ric8b	RIC8B	RIC8 guanine nucleotide exchange factor B
			Rimbp3	RIMBP3 (includes others)	RIMS binding protein 3
			Rims2	RIMS2	regulating synaptic membrane exocytosis 2
			ENSMUST00000086570	RMDN2	regulator of microtubule dynamics 2
			Rmrp	RMRP	RNA component of mitochondrial RNA processing endoribonuclease
			Rn4.5s	Rn4.5s	4.5S RNA
			Rnd1	RND1	Rho family GTPase 1
			Rnf113a2	RNF113A	ring finger protein 113A
			Rnf113a1	Rnf113a1	ring finger protein 113A1
			Rnf144b	RNF144B	ring finger protein 144B
			Rnf157	RNF157	ring finger protein 157
			Rnf183	RNF183	ring finger protein 183
			Rnf207	RNF207	ring finger protein 207
			Rnu7	Rnu7	U7 small nuclear RNA
			Rora	RORA	RAR-related orphan receptor A
			Rorb	RORB	RAR-related orphan receptor B
			Rp1	RP1	retinitis pigmentosa 1 (autosomal dominant)
			Rp1l1	RP1L1	retinitis pigmentosa 1-like 1
			Rpap2	RPAP2	RNA polymerase II associated protein 2
			Rpf1	RPF1	ribosome production factor 1 homolog (S. cerevisiae)
			Rpgr	RPGR	retinitis pigmentosa GTPase regulator
			Rpgrip1	RPGRIP1	retinitis pigmentosa GTPase regulator interacting protein 1
			Rprl3	Rprl3	ribonuclease P RNA-like 3
			Rps6ka5	RPS6KA5	ribosomal protein S6 kinase, 90kDa, polypeptide 5
			Rps6ka6	RPS6KA6	ribosomal protein S6 kinase, 90kDa, polypeptide 6
			Rps6kc1	RPS6KC1	ribosomal protein S6 kinase, 52kDa, polypeptide 1
			Rps6kl1	RPS6KL1	ribosomal protein S6 kinase-like 1
			Rpusd2	RPUSD2	RNA pseudouridylate synthase domain containing 2
			Rragb	RRAGB	Ras-related GTP binding B
			Rrp1b	RRP1B	ribosomal RNA processing 1B
			Rs1	RS1	retinoschisin 1
			Rslcan18	Rslcan18	regulator of sex-limitation candidate 18
			Rsrc2	Rsrc2	arginine/serine-rich coiled-coil 2
			Rtbdn	RTBDN	retbindin
			Rtn2	RTN2	reticulon 2
			Rttn	RTTN	rotatin
			Rufy3	RUFY3	RUN and FYVE domain containing 3
			Rundc3b	RUNDC3B	RUN domain containing 3B
			Sall3	SALL3	spalt-like transcription factor 3
			Samd11	SAMD11	sterile alpha motif domain containing 11
			Samd7	SAMD7	sterile alpha motif domain containing 7
			Sarm1	SARM1	sterile alpha and TIR motif containing 1
			Sbf1	SBF1	SET binding factor 1
			Scamp5	SCAMP5	secretory carrier membrane protein 5
			Scg2	SCG2	secretogranin II
			Scg3	SCG3	secretogranin III
			Scg5	SCG5	secretogranin V
			Scube2	SCUBE2	signal peptide, CUB domain, EGF-like 2
			Sebox	SEBOX	SEBOX homeobox
			Sec22a	SEC22A	SEC22 vesicle trafficking protein homolog A (S. cerevisiae)
			ENSMUST00000122288	SEC22B	SEC22 vesicle trafficking protein homolog B (S. cerevisiae) (gene/pseudogene)
			Sec31b	SEC31B	SEC31 homolog B (S. cerevisiae)
			Serpinb8	SERPINB8	serpin peptidase inhibitor, clade B (ovalbumin), member 8
			Sez6	SEZ6	seizure related 6 homolog (mouse)
			Sez6l2	SEZ6L2	seizure related 6 homolog (mouse)-like 2
			Sgip1	SGIP1	SH3-domain GRB2-like (endophilin) interacting protein 1
			Sgsm1	SGSM1	small G protein signaling modulator 1
			Sgtb	SGTB	small glutamine-rich tetratricopeptide repeat (TPR)-containing, beta
			Sh2d1a	SH2D1A	SH2 domain containing 1A
			ENSMUST00000101619	SH2D1A	SH2 domain containing 1A
			Sh3bgrl2	SH3BGRL2	SH3 domain binding glutamate-rich protein like 2
			Sh3gl2	SH3GL2	SH3-domain GRB2-like 2
			Shq1	SHQ1	SHQ1, H/ACA ribonucleoprotein assembly factor
			Sik2	SIK2	salt-inducible kinase 2
			Sirt1	SIRT1	sirtuin 1
			Sirt4	SIRT4	sirtuin 4
			Six6	SIX6	SIX homeobox 6
			Skp2	SKP2	S-phase kinase-associated protein 2, E3 ubiquitin protein ligase
			Slamf1	SLAMF1	signaling lymphocytic activation molecule family member 1
			Slc12a5	SLC12A5	solute carrier family 12 (potassium/chloride transporter), member 5
			Slc12a6	SLC12A6	solute carrier family 12 (potassium/chloride transporter), member 6
			Slc16a3	SLC16A3	solute carrier family 16 (monocarboxylate transporter), member 3
			Slc16a6	SLC16A6	solute carrier family 16, member 6
			Slc17a1	SLC17A1	solute carrier family 17 (organic anion transporter), member 1
			Slc17a2	SLC17A2	solute carrier family 17, member 2
			Slc17a3	SLC17A3	solute carrier family 17 (organic anion transporter), member 3
			Slc17a7	SLC17A7	solute carrier family 17 (vesicular glutamate transporter), member 7
			Slc1a2	SLC1A2	solute carrier family 1 (glial high affinity glutamate transporter), member 2
			Slc1a7	SLC1A7	solute carrier family 1 (glutamate transporter), member 7
			Slc24a1	SLC24A1	solute carrier family 24 (sodium/potassium/calcium exchanger), member 1
			Slc24a2	SLC24A2	solute carrier family 24 (sodium/potassium/calcium exchanger), member 2
			Slc24a4	SLC24A4	solute carrier family 24 (sodium/potassium/calcium exchanger), member 4
			Slc25a2	Slc25a2	solute carrier family 25 (mitochondrial carrier, ornithine transporter) member 2
			Slc25a25	SLC25A25	solute carrier family 25 (mitochondrial carrier; phosphate carrier), member 25
			Slc25a33	SLC25A33	solute carrier family 25 (pyrimidine nucleotide carrier), member 33
			Slc26a2	SLC26A2	solute carrier family 26 (anion exchanger), member 2
			Slc26a6	SLC26A6	solute carrier family 26 (anion exchanger), member 6
			Slc29a2	SLC29A2	solute carrier family 29 (equilibrative nucleoside transporter), member 2
			Slc31a2	SLC31A2	solute carrier family 31 (copper transporter), member 2
			Slc38a9	SLC38A9	solute carrier family 38, member 9
			Slc3a1	SLC3A1	solute carrier family 3 (amino acid transporter heavy chain), member 1
			Slc44a1	SLC44A1	solute carrier family 44 (choline transporter), member 1
			Slc4a7	SLC4A7	solute carrier family 4, sodium bicarbonate cotransporter, member 7
			Slc5a2	SLC5A2	solute carrier family 5 (sodium/glucose cotransporter), member 2
			Slc6a6	SLC6A6	solute carrier family 6 (neurotransmitter transporter), member 6
			Slc7a3	SLC7A3	solute carrier family 7 (cationic amino acid transporter, y+ system), member 3
			Slc7a6	SLC7A6	solute carrier family 7 (amino acid transporter light chain, y+L system), member 6
			Slc9a5	SLC9A5	solute carrier family 9, subfamily A (NHE5, cation proton antiporter 5), member 5
			Slc9a7	SLC9A7	solute carrier family 9, subfamily A (NHE7, cation proton antiporter 7), member 7
			Slco4a1	SLCO4A1	solute carrier organic anion transporter family, member 4A1
			Smc4	SMC4	structural maintenance of chromosomes 4
			Smc5	SMC5	structural maintenance of chromosomes 5
			Smpd3	SMPD3	sphingomyelin phosphodiesterase 3, neutral membrane (neutral sphingomyelinase II)
			Sms	SMS	spermine synthase
			Smug1	SMUG1	single-strand-selective monofunctional uracil-DNA glycosylase 1
			Snap91	SNAP91	synaptosomal-associated protein, 91kDa
			Snph	SNPH	syntaphilin
			ENSMUST00000119215	SNRK	SNF related kinase
			Sntg2	SNTG2	syntrophin, gamma 2
			Snx25	SNX25	sorting nexin 25
			Socs7	SOCS7	suppressor of cytokine signaling 7
			Sox30	SOX30	SRY (sex determining region Y)-box 30
			Sox4	SOX4	SRY (sex determining region Y)-box 4
			Sp4	SP4	Sp4 transcription factor
			Sp6	SP6	Sp6 transcription factor
			Spag1	SPAG1	sperm associated antigen 1
			ENSMUST00000093951	SPATA1	spermatogenesis associated 1
			Spata1	SPATA1	spermatogenesis associated 1
			Spata5l1	SPATA5L1	spermatogenesis associated 5-like 1
			Spdya	SPDYA	speedy/RINGO cell cycle regulator family member A
			Spem1	SPEM1	spermatid maturation 1
			Sphkap	SPHKAP	SPHK1 interactor, AKAP domain containing
			Spink10	Spink10	serine peptidase inhibitor, Kazal type 10
			Spry3	SPRY3	sprouty homolog 3 (Drosophila)
			Spsb4	SPSB4	splA/ryanodine receptor domain and SOCS box containing 4
			Srpx	SRPX	sushi-repeat containing protein, X-linked
			Srrm3	Srrm3	serine/arginine repetitive matrix 3
			Srrm4	SRRM4	serine/arginine repetitive matrix 4
			Ssbp4	SSBP4	single stranded DNA binding protein 4
			Ssu72	SSU72	SSU72 RNA polymerase II CTD phosphatase homolog (S. cerevisiae)
			St6galnac5	ST6GALNAC5	ST6 (alpha-N-acetyl-neuraminyl-2,3-beta-galactosyl-1,3)-N-acetylgalactosaminide alpha-2,6-sialyltransferase 5
			St8sia1	ST8SIA1	ST8 alpha-N-acetyl-neuraminide alpha-2,8-sialyltransferase 1
			Stag3	STAG3	stromal antigen 3
			ENSMUST00000110374	STARD7	StAR-related lipid transfer (START) domain containing 7
			Stard7	STARD7	StAR-related lipid transfer (START) domain containing 7
			Stk17b	STK17B	serine/threonine kinase 17b
			Stk35	STK35	serine/threonine kinase 35
			Stk38l	STK38L	serine/threonine kinase 38 like
			Strbp	STRBP	spermatid perinuclear RNA binding protein
			Stx3	STX3	syntaxin 3
			Stxbp1	STXBP1	syntaxin binding protein 1
			Stxbp5	STXBP5	syntaxin binding protein 5 (tomosyn)
			Styx	STYX	serine/threonine/tyrosine interacting protein
			ENSMUST00000111835	STYX	serine/threonine/tyrosine interacting protein
			Sult6b1	SULT6B1	sulfotransferase family, cytosolic, 6B, member 1
			Susd3	SUSD3	sushi domain containing 3
			ENSMUST00000021816	SUSD3	sushi domain containing 3
			ENSMUST00000119721	SUSD3	sushi domain containing 3
			Suv39h2	SUV39H2	suppressor of variegation 3-9 homolog 2 (Drosophila)
			Svop	SVOP	SV2 related protein homolog (rat)
			Syne1	SYNE1	spectrin repeat containing, nuclear envelope 1
			Synj1	SYNJ1	synaptojanin 1
			ENSMUST00000121759	SYNJ1	synaptojanin 1
			Synj2bp	SYNJ2BP	synaptojanin 2 binding protein
			Syp	SYP	synaptophysin
			Syt1	SYT1	synaptotagmin I
			Taf4a	TAF4	TAF4 RNA polymerase II, TATA box binding protein (TBP)-associated factor, 135kDa
			Taf4b	TAF4B	TAF4b RNA polymerase II, TATA box binding protein (TBP)-associated factor, 105kDa
			Taf5	TAF5	TAF5 RNA polymerase II, TATA box binding protein (TBP)-associated factor, 100kDa
			Taf7	TAF7	TAF7 RNA polymerase II, TATA box binding protein (TBP)-associated factor, 55kDa
			Taok3	TAOK3	TAO kinase 3
			Tapt1	TAPT1	transmembrane anterior posterior transformation 1
			Tasp1	TASP1	taspase, threonine aspartase, 1
			Tbc1d24	TBC1D24	TBC1 domain family, member 24
			Tbc1d30	TBC1D30	TBC1 domain family, member 30
			Tbcc	TBCC	tubulin folding cofactor C
			Tbl2	TBL2	transducin (beta)-like 2
			Tbp	TBP	TATA box binding protein
			ENSMUST00000097824	TCF24	transcription factor 24
			Tchp	TCHP	trichoplein, keratin filament binding
			Gm3448	TCTE3	t-complex-associated-testis-expressed 3
			Tdrd7	TDRD7	tudor domain containing 7
			Terf1	TERF1	telomeric repeat binding factor (NIMA-interacting) 1
			Tex14	TEX14	testis expressed 14
			Tff2	TFF2	trefoil factor 2
			Tgm4	TGM4	transglutaminase 4
			Thap2	THAP2	THAP domain containing, apoptosis associated protein 2
			Thoc5	THOC5	THO complex 5
			Thrb	THRB	thyroid hormone receptor, beta
			Thsd7b	THSD7B	thrombospondin, type I, domain containing 7B
			Thyn1	THYN1	thymocyte nuclear protein 1
			ENSMUST00000113708	TIA1	TIA1 cytotoxic granule-associated RNA binding protein
			Tigd4	TIGD4	tigger transposable element derived 4
			Timm44	TIMM44	translocase of inner mitochondrial membrane 44 homolog (yeast)
			Timm9	TIMM9	translocase of inner mitochondrial membrane 9 homolog (yeast)
			Tln2	TLN2	talin 2
			Tlx2	TLX2	T-cell leukemia homeobox 2
			Tmcc1	TMCC1	transmembrane and coiled-coil domain family 1
			Tmem107	TMEM107	transmembrane protein 107
			Tmem136	TMEM136	transmembrane protein 136
			Tmem145	TMEM145	transmembrane protein 145
			Tmem150c	TMEM150C	transmembrane protein 150C
			Tmem198	TMEM198	transmembrane protein 198
			Tmem30c	Tmem30c	transmembrane protein 30C
			Tmem35	TMEM35	transmembrane protein 35
			Tmem59l	TMEM59L	transmembrane protein 59-like
			Tmem74	TMEM74	transmembrane protein 74
			Tmlhe	TMLHE	trimethyllysine hydroxylase, epsilon
			Tmpo	TMPO	thymopoietin
			Tmprss7	TMPRSS7	transmembrane protease, serine 7
			Tnfaip3	TNFAIP3	tumor necrosis factor, alpha-induced protein 3
			Tnfsf12	TNFSF12	tumor necrosis factor (ligand) superfamily, member 12
			Tnpo1	TNPO1	transportin 1
			Tnrc6b	TNRC6B	trinucleotide repeat containing 6B
			Tob2	TOB2	transducer of ERBB2, 2
			Tomm20	TOMM20	translocase of outer mitochondrial membrane 20 homolog (yeast)
			Top2b	TOP2B	topoisomerase (DNA) II beta 180kDa
			ENSMUST00000118424	TOP3B	topoisomerase (DNA) III beta
			Tra2a	TRA2A	transformer 2 alpha homolog (Drosophila)
			Traf3ip1	TRAF3IP1	TNF receptor-associated factor 3 interacting protein 1
			Traf3ip3	TRAF3IP3	TRAF3 interacting protein 3
			Trafd1	TRAFD1	TRAF-type zinc finger domain containing 1
			Trak2	TRAK2	trafficking protein, kinesin binding 2
			ENSMUST00000120987	TRAPPC11	trafficking protein particle complex 11
			Trib2	TRIB2	tribbles pseudokinase 2
			Trim2	TRIM2	tripartite motif containing 2
			Trim36	TRIM36	tripartite motif containing 36
			Trim38	TRIM38	tripartite motif containing 38
			Trim45	TRIM45	tripartite motif containing 45
			Trim61	Trim61	tripartite motif-containing 61
			Trim67	TRIM67	tripartite motif containing 67
			Trnp1	TRNP1	TMF1-regulated nuclear protein 1
			Trpc1	TRPC1	transient receptor potential cation channel, subfamily C, member 1
			Trpc2	Trpc2	transient receptor potential cation channel, subfamily C, member 2
			Tsix	TSIX	TSIX transcript, XIST antisense RNA
			Tssk6	TSSK6	testis-specific serine kinase 6
			Ttc25	TTC25	tetratricopeptide repeat domain 25
			Ttc26	TTC26	tetratricopeptide repeat domain 26
			Ttc30a1	TTC30A	tetratricopeptide repeat domain 30A
			Ttc30a2	Ttc30a2	tetratricopeptide repeat domain 30A2
			Ttc39c	TTC39C	tetratricopeptide repeat domain 39C
			Ttc39d	Ttc39d	tetratricopeptide repeat domain 39D
			Ttc8	TTC8	tetratricopeptide repeat domain 8
			Ttll11	TTLL11	tubulin tyrosine ligase-like family member 11
			Ttll13	Ttll13	tubulin tyrosine ligase-like family, member 13
			Ttyh1	TTYH1	tweety family member 1
			Tub	TUB	tubby bipartite transcription factor
			Tube1	TUBE1	tubulin, epsilon 1
			Mtag2	TUG1	taurine up-regulated 1 (non-protein coding)
			Tulp1	TULP1	tubby like protein 1
			Tusc3	TUSC3	tumor suppressor candidate 3
			ENSMUST00000100486	TXN2	thioredoxin 2
			ENSMUST00000100662	TYW1	tRNA-yW synthesizing protein 1 homolog (S. cerevisiae)
			Uap1	UAP1	UDP-N-acetylglucosamine pyrophosphorylase 1
			Ube2t	UBE2T	ubiquitin-conjugating enzyme E2T
			ENSMUST00000117549	UBE4A	ubiquitination factor E4A
			Ubn2	UBN2	ubinuclein 2
			Ubtd1	UBTD1	ubiquitin domain containing 1
			Ubxn10	UBXN10	UBX domain protein 10
			Uckl1	UCKL1	uridine-cytidine kinase 1-like 1
			Ufsp1	UFSP1	UFM1-specific peptidase 1 (non-functional)
			Uhrf2	UHRF2	ubiquitin-like with PHD and ring finger domains 2, E3 ubiquitin protein ligase
			Unc13b	UNC13B	unc-13 homolog B (C. elegans)
			Unc5a	UNC5A	unc-5 homolog A (C. elegans)
			Upf3b	UPF3B	UPF3 regulator of nonsense transcripts homolog B (yeast)
			Ush2a	USH2A	Usher syndrome 2A (autosomal recessive, mild)
			Usp12	USP12	ubiquitin specific peptidase 12
			Usp13	USP13	ubiquitin specific peptidase 13 (isopeptidase T-3)
			Usp2	USP2	ubiquitin specific peptidase 2
			Usp33	USP33	ubiquitin specific peptidase 33
			Usp37	USP37	ubiquitin specific peptidase 37
			Usp49	USP49	ubiquitin specific peptidase 49
			Usp6nl	USP6NL	USP6 N-terminal like
			ENSMUST00000117780	VAMP2	vesicle-associated membrane protein 2 (synaptobrevin 2)
			Vars2	VARS2	valyl-tRNA synthetase 2, mitochondrial
			Vax2	VAX2	ventral anterior homeobox 2
			Vezt	VEZT	vezatin, adherens junctions transmembrane protein
			Vldlr	VLDLR	very low density lipoprotein receptor
			Vmn2r35	Vmn2r32 (includes others)	vomeronasal 2, receptor 32
			Vps13a	VPS13A	vacuolar protein sorting 13 homolog A (S. cerevisiae)
			Vps37a	VPS37A	vacuolar protein sorting 37 homolog A (S. cerevisiae)
			Vstm2b	VSTM2B	V-set and transmembrane domain containing 2B
			Vtn	VTN	vitronectin
			Wasf1	WASF1	WAS protein family, member 1
			Wasf3	WASF3	WAS protein family, member 3
			Wdr17	WDR17	WD repeat domain 17
			Wdr27	WDR27	WD repeat domain 27
			Wdr31	WDR31	WD repeat domain 31
			Wdr38	WDR38	WD repeat domain 38
			Wdr47	WDR47	WD repeat domain 47
			Wdr54	WDR54	WD repeat domain 54
			Wdr59	WDR59	WD repeat domain 59
			Wdr5b	WDR5B	WD repeat domain 5B
			Wdr60	WDR60	WD repeat domain 60
			Wdr63	WDR63	WD repeat domain 63
			Wdr66	WDR66	WD repeat domain 66
			Wdr70	WDR70	WD repeat domain 70
			Wdr75	WDR75	WD repeat domain 75
			Wdr76	WDR76	WD repeat domain 76
			Wdr77	WDR77	WD repeat domain 77
			Wdr89	WDR89	WD repeat domain 89
			ENSMUST00000109328	Wfdc3	WAP four-disulfide core domain 3
			Wisp1	WISP1	WNT1 inducible signaling pathway protein 1
			Wnt9b	WNT9B	wingless-type MMTV integration site family, member 9B
			Wrb	WRB	tryptophan rich basic protein
			Xiap	XIAP	X-linked inhibitor of apoptosis, E3 ubiquitin protein ligase
			Xkr6	XKR6	XK, Kell blood group complex subunit-related family, member 6
			Yod1	YOD1	YOD1 deubiquitinase
			Ypel2	YPEL2	yippee-like 2 (Drosophila)
			Yy2	YY2	YY2 transcription factor
			Zan	ZAN	zonadhesin (gene/pseudogene)
			Zbtb3	ZBTB3	zinc finger and BTB domain containing 3
			Zbtb34	ZBTB34	zinc finger and BTB domain containing 34
			Zbtb6	ZBTB6	zinc finger and BTB domain containing 6
			Zc3h6	ZC3H6	zinc finger CCCH-type containing 6
			Zcchc7	ZCCHC7	zinc finger, CCHC domain containing 7
			Zcwpw2	ZCWPW2	zinc finger, CW type with PWWP domain 2
			Zdhhc17	ZDHHC17	zinc finger, DHHC-type containing 17
			Zfp114	Zfp114	zinc finger protein 114
			Zfp14	ZFP14	ZFP14 zinc finger protein
			Zfp2	ZFP2	ZFP2 zinc finger protein
			Zfp3	ZFP3	ZFP3 zinc finger protein
			Zfp345	Zfp345 (includes others)	zinc finger protein 345
			Zfp36l2	ZFP36L2	ZFP36 ring finger protein-like 2
			Zfp389	Zfp389	zinc finger protein 389
			Zfp422-rs1	Zfp422-rs1	zinc finger protein 422, related sequence 1
			Zfp442	Zfp442/Zfp937	zinc finger protein 442
			Zfp459	Zfp459	zinc finger protein 459
			Zfp472	Zfp472	zinc finger protein 472
			Zfp58	Zfp58	zinc finger protein 58
			Zfp59	Zfp59	zinc finger protein 59
			Zfp599	Zfp599	zinc finger protein 599
			Zfp748	Zfp748	zinc finger protein 748
			Zfp759	Zfp759	zinc finger protein 759
			Zfp81	Zfp81	zinc finger protein 81
			ENSMUST00000099111	Zfp850	zinc finger protein 850
			Zfp882	Zfp882	zinc finger protein 882
			Zfp94	Zfp94	zinc finger protein 94
			Zfyve28	ZFYVE28	zinc finger, FYVE domain containing 28
			ENSMUST00000094868	ZFYVE28	zinc finger, FYVE domain containing 28
			Zim1	Zim1	zinc finger, imprinted 1
			Zfp143	ZNF143	zinc finger protein 143
			Zfp174	ZNF174	zinc finger protein 174
			Zfp184	ZNF184	zinc finger protein 184
			Zfp202	ZNF202	zinc finger protein 202
			Zfp239	ZNF239	zinc finger protein 239
			Zfp647	ZNF250	zinc finger protein 250
			Zfp281	ZNF281	zinc finger protein 281
			Zfp282	ZNF282	zinc finger protein 282
			Zfp329	ZNF329	zinc finger protein 329
			Zfp354a	ZNF354A	zinc finger protein 354A
			Zfp365	ZNF365	zinc finger protein 365
			Zfp420	ZNF420	zinc finger protein 420
			Zfp433	ZNF433	zinc finger protein 433
			Gm14326	ZNF442	zinc finger protein 442
			Zfp454	ZNF454	zinc finger protein 454
			Zfp462	ZNF462	zinc finger protein 462
			Zfp78	ZNF471	zinc finger protein 471
			Zfp473	ZNF473	zinc finger protein 473
			Zfp566	ZNF566	zinc finger protein 566
			Zfp597	ZNF597	zinc finger protein 597
			Zfp641	ZNF641	zinc finger protein 641
			Zfp644	ZNF644	zinc finger protein 644
			Zfp654	ZNF654	zinc finger protein 654
			Zfp692	ZNF692	zinc finger protein 692
			Zfp7	ZNF7	zinc finger protein 7
			Zfp523	ZNF76	zinc finger protein 76
			Zfp770	ZNF770	zinc finger protein 770
			Zfp26	ZNF778	zinc finger protein 778
			C030039L03Rik	ZNF780A	zinc finger protein 780A
			Zfp786	ZNF786	zinc finger protein 786
			Zfp787	ZNF787	zinc finger protein 787
			Zfp128	ZNF8	zinc finger protein 8
			Zfp846	ZNF846	zinc finger protein 846
			Zscan18	ZSCAN18	zinc finger and SCAN domain containing 18
			Zscan29	ZSCAN29	zinc finger and SCAN domain containing 29
			Zswim5	ZSWIM5	zinc finger, SWIM-type containing 5
			Zswim6	ZSWIM6	zinc finger, SWIM-type containing 6
