# Supplementary material for: Comparison of Mouse and Human Retinal Pigment Epithelium Gene Expression Profiles: Potential Implications for Age-Related Macular Degeneration
Source: PLoS One. 2015 Oct 30;10(10):e0141597. doi: 10.1371/journal.pone.0141597 (PMC4627757; doi:10.1371/journal.pone.0141597)
Supplement: S2 Table — (XLS) [file pone.0141597.s013.xls]

## Sheet: Sheet0
© 2000-2015 QIAGEN. All rights reserved.
Symbol	Entrez Gene Name	Location	Type(s)	Biomarker Application(s)	Drug(s)	Entrez Gene ID for Human	Entrez Gene ID for Mouse	Entrez Gene ID for Rat
ACOT11	acyl-CoA thioesterase 11	Cytoplasm	enzyme	unspecified application		26027	329910	100363074
ADAD2	adenosine deaminase domain containing 2	Other	other			161931	75773	691275
ADAM9	ADAM metallopeptidase domain 9	Plasma Membrane	peptidase	efficacy,prognosis		8754	11502	290834
ADORA2B	adenosine A2b receptor	Plasma Membrane	G-protein coupled receptor		adenosine, enprofylline, dyphylline, aspirin/butalbital/caffeine, acetaminophen/caffeine/dihydrocodeine, acetaminophen/aspirin/caffeine, caffeine/ergotamine, aspirin/caffeine/propoxyphene, aspirin/butalbital/caffeine/codeine, aspirin/caffeine/dihydrocodeine, acetaminophen/butalbital/caffeine, aminophylline, aspirin/caffeine/orphenadrine, acetaminophen/butalbital/caffeine/codeine, theophylline, ca…	136	11541	29316
ADTRP	androgen-dependent TFPI-regulating protein	Plasma Membrane	other			84830	109254	361228
AHR	aryl hydrocarbon receptor	Nucleus	ligand-dependent nuclear receptor			196	11622	25690
AKIRIN1	akirin 1	Cytoplasm	enzyme			79647	68050	595134
ALDH1A3	aldehyde dehydrogenase 1 family, member A3	Cytoplasm	enzyme			220	56847	266603
APLP1	amyloid beta (A4) precursor-like protein 1	Extracellular Space	other			333	11803	502317
ATF1	activating transcription factor 1	Nucleus	transcription regulator			466	11908|100040260	315305
BASP1	--	Other	other
BCAT1	branched chain amino-acid transaminase 1, cytosolic	Cytoplasm	enzyme			586	12035	29592
BEST1	bestrophin 1	Plasma Membrane	ion channel			7439	24115	293735
BMP4	bone morphogenetic protein 4	Extracellular Space	growth factor			652	12159	25296
BMP7	bone morphogenetic protein 7	Extracellular Space	growth factor	diagnosis		655	12162	85272
C1orf168	--	Other	other
C1QTNF5	C1q and tumor necrosis factor related protein 5	Plasma Membrane	transmembrane receptor	unspecified application		114902	235312	315598
CA14	carbonic anhydrase XIV	Plasma Membrane	enzyme		methazolamide, hydrochlorothiazide, acetazolamide, trichloromethiazide, chlorothiazide, chlorthalidone, benzthiazide, sulfacetamide, topiramate	23632	23831	791259
CACNB2	calcium channel, voltage-dependent, beta 2 subunit	Plasma Membrane	ion channel		amlodipine/hydrochlorothiazide/valsartan, amlodipine/telmisartan, aliskiren/amlodipine, aliskiren/amlodipine/hydrochlorothiazide, nilvadipine, amlodipine/valsartan, amlodipine/benazepril, verapamil, mibefradil, enalapril/felodipine, amlodipine/atorvastatin, nisoldipine, isradipine, felodipine, nimodipine, nitrendipine, amlodipine, nicardipine, nifedipine, trandolapril/verapamil	783	12296	116600
CALU	calumenin	Cytoplasm	other			813	12321	64366
CCNO	cyclin O	Nucleus	enzyme			10309	218630	499528
CDH3	cadherin 3, type 1, P-cadherin (placental)	Plasma Membrane	other	diagnosis,efficacy,prognosis		1001	12560	116777
CDHR5	cadherin-related family member 5	Plasma Membrane	other			53841	72040	171554
CHRNA3	cholinergic receptor, nicotinic, alpha 3 (neuronal)	Plasma Membrane	transmembrane receptor		ABT-089, isoflurane, mecamylamine, succinylcholine, levamisole, rocuronium, doxacurium, amobarbital, mivacurium, pipecuronium, rapacuronium, metocurine, atracurium, cisatracurium, acetylcholine, nicotine, D-tubocurarine, arecoline, ibogaine, enflurane, pancuronium, vecuronium	1136	110834	25101
CLCN4	chloride channel, voltage-sensitive 4	Plasma Membrane	ion channel			1183	12727	60586
CLDN19	claudin 19	Plasma Membrane	other			149461	242653	298487
CLIC6	chloride intracellular channel 6	Plasma Membrane	ion channel			54102	209195	304081
CNDP1	carnosine dipeptidase 1 (metallopeptidase M20 family)	Cytoplasm	peptidase			84735	338403	307212
CNKSR3	CNKSR family member 3	Plasma Membrane	kinase			154043	215748	308113
COL20A1	collagen, type XX, alpha 1	Extracellular Space	other			57642	73368	311716
COX15	cytochrome c oxidase assembly homolog 15 (yeast)	Cytoplasm	enzyme			1355	226139	309391
CRIM1	cysteine rich transmembrane BMP regulator 1 (chordin-like)	Extracellular Space	kinase	unspecified application		51232	50766	298744
CRX	cone-rod homeobox	Nucleus	transcription regulator			1406	12951	60446
CSPG5	chondroitin sulfate proteoglycan 5 (neuroglycan C)	Extracellular Space	growth factor			10675	29873	50568
CTSD	cathepsin D	Cytoplasm	peptidase	diagnosis,unspecified application		1509	13033	171293
CXCL14	chemokine (C-X-C motif) ligand 14	Extracellular Space	cytokine			9547	57266	306748
CYP20A1	cytochrome P450, family 20, subfamily A, polypeptide 1	Other	enzyme			57404	77951	316435
DCUN1D4	DCN1, defective in cullin neddylation 1, domain containing 4	Nucleus	other			23142	100737	360928
DEGS1	delta(4)-desaturase, sphingolipid 1	Plasma Membrane	enzyme			8560	13244	58970
DHCR7	7-dehydrocholesterol reductase	Cytoplasm	enzyme	diagnosis		1717	13360	64191
DHPS	deoxyhypusine synthase	Cytoplasm	enzyme	efficacy		1725	330817	288923
DIXDC1	DIX domain containing 1	Cytoplasm	other			85458	330938	363062
DMXL1	--	Other	other
DNAJB14	DnaJ (Hsp40) homolog, subfamily B, member 14	Other	enzyme			79982	70604	499716
DUSP4	dual specificity phosphatase 4	Nucleus	phosphatase	diagnosis		1846	319520	60587
DUSP6	dual specificity phosphatase 6	Cytoplasm	phosphatase	diagnosis		1848	67603	116663
DZIP1	DAZ interacting zinc finger protein 1	Cytoplasm	other			22873	66573	364475
EFHC1	EF-hand domain (C-terminal) containing 1	Cytoplasm	other			114327	71877	301295
EFR3B	EFR3 homolog B (S. cerevisiae)	Other	other			22979	668212	313928
ERMN	ermin, ERM-like protein	Extracellular Space	other			57471	77767	295619
EZR	ezrin	Plasma Membrane	other	prognosis		7430	22350	54319
FAM221A	family with sequence similarity 221, member A	Other	other			340277	231946	500118
FGFR2	fibroblast growth factor receptor 2	Plasma Membrane	kinase	diagnosis,response to therapy	nintedanib, regorafenib, dexamethasone/thalidomide, bortezomib/dexamethasone/thalidomide, rituximab/thalidomide, bortezomib/thalidomide, prednisone/thalidomide, thalidomide, palifermin	2263	14183	25022
FOXD1	forkhead box D1	Nucleus	transcription regulator			2297	15229	171299
FRZB	frizzled-related protein	Extracellular Space	other			2487	20378	295691
GALNT11	polypeptide N-acetylgalactosaminyltransferase 11	Cytoplasm	enzyme			63917	231050	311952
GJA1	gap junction protein, alpha 1, 43kDa	Plasma Membrane	transporter			2697	14609	24392
GLDC	glycine dehydrogenase (decarboxylating)	Cytoplasm	enzyme			2731	104174	309312
GPAM	glycerol-3-phosphate acyltransferase, mitochondrial	Cytoplasm	enzyme			57678	14732	29653
GRAMD3	GRAM domain containing 3	Extracellular Space	other			65983	107022	307288
HPD	4-hydroxyphenylpyruvate dioxygenase	Cytoplasm	enzyme		nitisinone	3242	15445	29531
HSPA13	heat shock protein 70kDa family, member 13	Cytoplasm	other			6782	110920	29734
IFT74	intraflagellar transport 74	Cytoplasm	other			80173	67694	313365
IGF2BP2	insulin-like growth factor 2 mRNA binding protein 2	Cytoplasm	translation regulator			10644	319765	303824
ITGAV	integrin, alpha V	Plasma Membrane	ion channel	diagnosis	abciximab, CNTO 95, cilengitide	3685	16410	296456
ITGB8	integrin, beta 8	Plasma Membrane	other			3696	320910	362800
KCTD4	potassium channel tetramerization domain containing 4	Other	ion channel			386618	67516	691835
KIRREL2	kin of IRRE like 2 (Drosophila)	Plasma Membrane	other			84063	243911	100359836
KIZ	kizuna centrosomal protein	Cytoplasm	other			55857	228730	311502
KLHL21	kelch-like family member 21	Cytoplasm	other			9903	242785	313743
KLHL24	kelch-like family member 24	Other	other			54800	75785	303803
KRT18	--	Other	other
LGALS8	lectin, galactoside-binding, soluble, 8	Extracellular Space	other			3964	56048	116641
LGI1	leucine-rich, glioma inactivated 1	Plasma Membrane	other			9211	56839	252892
LHX2	LIM homeobox 2	Nucleus	transcription regulator			9355	16870	296706
LIN7C	lin-7 homolog C (C. elegans)	Cytoplasm	other			55327	22343	60442
LMO1	LIM domain only 1 (rhombotin 1)	Nucleus	transcription regulator			4004	109594	245979
LRAT	lecithin retinol acyltransferase (phosphatidylcholine--retinol O-acyltransferase)	Cytoplasm	enzyme			9227	79235	64047
LRP8	low density lipoprotein receptor-related protein 8, apolipoprotein e receptor	Plasma Membrane	transmembrane receptor			7804	16975	362558
LSR	lipolysis stimulated lipoprotein receptor	Nucleus	transcription regulator			51599	54135	64355
MANEA	mannosidase, endo-alpha	Cytoplasm	enzyme			79694	242362	140808
MED8	--	Other	other
MFAP3L	microfibrillar-associated protein 3-like	Other	other			9848	71306	306424
MPHOSPH9	M-phase phosphoprotein 9	Cytoplasm	other			10198	269702	288654
MYRIP	myosin VIIA and Rab interacting protein	Cytoplasm	other			25924	245049	360034
NAV3	neuron navigator 3	Nucleus	other			89795	260315	314814
NDC80	NDC80 kinetochore complex component	Nucleus	other			10403	67052	301701
NEDD4L	neural precursor cell expressed, developmentally down-regulated 4-like, E3 ubiquitin protein ligase	Cytoplasm	enzyme			23327	83814	291553
OPCML	opioid binding protein/cell adhesion molecule-like	Plasma Membrane	transmembrane receptor	diagnosis		4978	330908	116597
OPHN1	oligophrenin 1	Cytoplasm	other			4983	94190	312108
OR51E2	olfactory receptor, family 51, subfamily E, member 2	Plasma Membrane	G-protein coupled receptor			81285	170639	170816
PAK1IP1	PAK1 interacting protein 1	Nucleus	other			55003	68083	361232
PBX4	pre-B-cell leukemia homeobox 4	Nucleus	transcription regulator			80714	80720	361131
PCP4	Purkinje cell protein 4	Cytoplasm	other			5121	18546	25510
PCYOX1	prenylcysteine oxidase 1	Cytoplasm	enzyme			51449	66881	246302
PDPN	podoplanin	Plasma Membrane	other	diagnosis,disease progression,prognosis,unspecified application		10630	14726	54320
PDZD8	PDZ domain containing 8	Extracellular Space	other			118987	107368	308000
PHACTR2	phosphatase and actin regulator 2	Other	other			9749	215789	308291
PKNOX2	PBX/knotted 1 homeobox 2	Nucleus	other			63876	208076	680549
PLAG1	pleiomorphic adenoma gene 1	Nucleus	transcription regulator			5324	56711	297804
PLCB4	phospholipase C, beta 4	Cytoplasm	enzyme			5332	18798	25031
PLD5	phospholipase D family, member 5	Other	other			200150	319455	289270
PLOD2	procollagen-lysine, 2-oxoglutarate 5-dioxygenase 2	Cytoplasm	enzyme			5352	26432	300901
PNPLA3	--	Other	other
PRDM16	PR domain containing 16	Nucleus	transcription regulator			63976	70673	100366024
PRKCQ-AS1	PRKCQ antisense RNA 1	Other	other			439949
PRRC2C	--	Other	other
PSME4	proteasome (prosome, macropain) activator subunit 4	Cytoplasm	other			23198	103554	498433
PTGDS	prostaglandin D2 synthase 21kDa (brain)	Cytoplasm	enzyme	efficacy		5730	19215	25526
PTPRG	protein tyrosine phosphatase, receptor type, G	Plasma Membrane	phosphatase	safety		5793	19270	171357
RAB38	RAB38, member RAS oncogene family	Cytoplasm	enzyme			23682	72433	252916
RBM34	RNA binding motif protein 34	Nucleus	other			23029	52202	307956
RBP1	retinol binding protein 1, cellular	Extracellular Space	transporter	diagnosis		5947	19659	25056
RDH5	retinol dehydrogenase 5 (11-cis/9-cis)	Cytoplasm	enzyme			5959	19682	366791
RDH10	retinol dehydrogenase 10 (all-trans)	Nucleus	enzyme			157506	98711	353252
RDH11	retinol dehydrogenase 11 (all-trans/9-cis/11-cis)	Cytoplasm	enzyme			51109	17252	362757
RGR	retinal G protein coupled receptor	Plasma Membrane	G-protein coupled receptor			5995	57811	306307
RHOBTB3	Rho-related BTB domain containing 3	Cytoplasm	enzyme			22836	73296	309922
RLBP1	retinaldehyde binding protein 1	Cytoplasm	transporter	unspecified application		6017	19771	293049
RNF13	--	Other	other
ROBO2	roundabout, axon guidance receptor, homolog 2 (Drosophila)	Plasma Membrane	transmembrane receptor			6092	268902	84409
RPE65	retinal pigment epithelium-specific protein 65kDa	Cytoplasm	enzyme			6121	19892	89826
RRAGD	Ras-related GTP binding D	Cytoplasm	enzyme			58528	52187	297960
RWDD3	RWD domain containing 3	Other	other			25950	66568	65026
SCAMP1	secretory carrier membrane protein 1	Cytoplasm	transporter			9522	107767	29521
SDC2	syndecan 2	Plasma Membrane	other			6383	15529	25615
SEMA3C	sema domain, immunoglobulin domain (Ig), short basic domain, secreted, (semaphorin) 3C	Extracellular Space	other			10512	20348	296787
SERPINF1	serpin peptidase inhibitor, clade F (alpha-2 antiplasmin, pigment epithelium derived factor), member 1	Extracellular Space	other			5176	20317	287526
SFRP5	secreted frizzled-related protein 5	Plasma Membrane	transmembrane receptor	diagnosis		6425	54612	309377
SGK1	serum/glucocorticoid regulated kinase 1	Cytoplasm	kinase			6446	20393	29517
SIL1	SIL1 nucleotide exchange factor	Cytoplasm	transporter			64374	81500	291673
SIX3	SIX homeobox 3	Nucleus	transcription regulator			6496	20473	78974
SLC13A3	solute carrier family 13 (sodium-dependent dicarboxylate transporter), member 3	Plasma Membrane	transporter			64849	114644	64846
SLC16A3	solute carrier family 16 (monocarboxylate transporter), member 3	Plasma Membrane	transporter			9123	80879	80878
SLC16A4	solute carrier family 16, member 4	Plasma Membrane	transporter			9122	229699	295356
SLC16A8	solute carrier family 16 (monocarboxylate transporter), member 8	Plasma Membrane	transporter			23539	57274	65200
SLC16A12	solute carrier family 16, member 12	Other	other			387700	240638	309525
SLC16A14	solute carrier family 16, member 14	Other	other			151473	71781	316578
SLC22A8	solute carrier family 22 (organic anion transporter), member 8	Plasma Membrane	transporter		colchicine/probenecid, probenecid	9376	19879	83500
SLC2A12	solute carrier family 2 (facilitated glucose transporter), member 12	Plasma Membrane	transporter			154091	353169	308028
SLC39A6	solute carrier family 39 (zinc transporter), member 6	Plasma Membrane	transporter	disease progression		25800	106957	291733
SLC39A12	solute carrier family 39 (zinc transporter), member 12	Plasma Membrane	transporter			221074	277468	291328
SLC4A2	solute carrier family 4 (anion exchanger), member 2	Plasma Membrane	transporter			6522	20535	24780
SLC6A12	solute carrier family 6 (neurotransmitter transporter), member 12	Plasma Membrane	transporter		tiagabine	6539	14411	50676
SLC6A13	solute carrier family 6 (neurotransmitter transporter), member 13	Plasma Membrane	transporter		tiagabine	6540	14412	171163
SLC6A15	solute carrier family 6 (neutral amino acid transporter), member 15	Plasma Membrane	transporter			55117	103098	282712
SLC6A20	solute carrier family 6 (proline IMINO transporter), member 20	Plasma Membrane	transporter			54716	102680	113918
SLC7A10	solute carrier family 7 (neutral amino acid transporter light chain, asc system), member 10	Plasma Membrane	transporter			56301	53896	114518
SLCO1A2	solute carrier organic anion transporter family, member 1A2	Plasma Membrane	transporter			6579	108096	80900
SLCO1C1	solute carrier organic anion transporter family, member 1C1	Plasma Membrane	transporter			53919	58807	84511
SMAD6	SMAD family member 6	Nucleus	transcription regulator	unspecified application		4091	17130	367100
SMC3	structural maintenance of chromosomes 3	Nucleus	other			9126	13006	29486
SORBS2	sorbin and SH3 domain containing 2	Plasma Membrane	other			8470	234214	114901
SOSTDC1	sclerostin domain containing 1	Extracellular Space	other			25928	66042	266803
SOX9	--	Other	other
SPAST	spastin	Nucleus	enzyme			6683	50850	362700
SPOCK1	--	Other	other
STAM2	signal transducing adaptor molecule (SH3 domain and ITAM motif) 2	Cytoplasm	other			10254	56324	311030
STRA6	stimulated by retinoic acid 6	Plasma Membrane	other	diagnosis		64220	20897	363071
STRIP2	striatin interacting protein 2	Cytoplasm	other			57464	320609	500066
SULF1	sulfatase 1	Cytoplasm	enzyme			23213	240725	171396
TDRD9	tudor domain containing 9	Cytoplasm	other			122402	74691	299343
TMEM27	transmembrane protein 27	Plasma Membrane	other	unspecified application		57393	57394	57395
TMEM56	transmembrane protein 56	Other	other			148534	99887	365924
TRPM1	transient receptor potential cation channel, subfamily M, member 1	Plasma Membrane	ion channel			4308	17364	361586
TRPM3	transient receptor potential cation channel, subfamily M, member 3	Plasma Membrane	ion channel			80036	226025	309407
TTLL4	tubulin tyrosine ligase-like family, member 4	Other	enzyme			9654	67534	690512
TTR	transthyretin	Extracellular Space	transporter	diagnosis,efficacy,prognosis,unspecified application		7276	22139	24856
TVP23B	trans-golgi network vesicle protein 23 homolog B (S. cerevisiae)	Other	other			51030	67510	687358
WFDC1	WAP four-disulfide core domain 1	Extracellular Space	other			58189	67866	171112
WWTR1	WW domain containing transcription regulator 1	Nucleus	transcription regulator			25937	97064	295062
