# Supplementary material for: Comparison of Mouse and Human Retinal Pigment Epithelium Gene Expression Profiles: Potential Implications for Age-Related Macular Degeneration
Source: PLoS One. 2015 Oct 30;10(10):e0141597. doi: 10.1371/journal.pone.0141597 (PMC4627757; doi:10.1371/journal.pone.0141597)
Supplement: S3 Table — (XLS) [file pone.0141597.s014.xls]

## Sheet: Sheet0
© 2000-2015 QIAGEN. All rights reserved.
ID	Molecules in Network	Score	Focus Molecules	Top Diseases and Functions
1	ABHD14B,ALG14,C14orf2,C16orf13,C19orf53,C1orf27,C7orf55,COQ2,COX20,DEF8,FAM195B,FAM65A,FOPNL,IFT43,KIAA0100,LRRC58,LYRM2,NDOR1,ORMDL2,PPDPF,RNASEH2C,RNASEK,RNF145,SFT2D2,SS18L2,SYS1,TBCC,TSPAN10,TVP23B,UBC,UNC50,UPK3BL,UQCC3,WBP1L,ZNF442	39	33	Carbohydrate Metabolism, Drug Metabolism, Hereditary Disorder
2	ACAT1,ANXA1,COPS4,COPS5,COPS6,COPS7A,DBI,DCAF11,DCAF12L2,DDB1,DEGS1,GPS1,HIST1H2AJ,HUWE1,KLHL9,LYZ,MFSD2A,MYEOV2,NEDD8,NR3C1,NSFL1C,PARP4,PCMTD2,PJA2,SAT2,SLC38A1,SRP14,TCEB1,TCF19,TM2D3,TOR1AIP2,UBXN1,USP25,WDR6,WRNIP1	39	34	Dermatological Diseases and Conditions, Organismal Injury and Abnormalities, Reproductive System Disease
3	AIFM1,AURKAIP1,AVPR2,BRD2,DBP,DPM1,DPM3,EEF2,FBXO27,LARP4B,LETM1,MAGED1,MGAT1,MRPL36,NDUFA9,NDUFA10,NDUFA13,NDUFB6,NDUFS2,NDUFS3,NOP10,NQO1,PHB,PPP2CB,PRELID1,PRNP,PRR14,RPGRIP1,Rplp1 (includes others),S100A6,SH3BGRL3,SOD1,SOD2,STUB1,TEF	39	34	Free Radical Scavenging, Developmental Disorder, Hereditary Disorder
4	AMMECR1L,ARMC1,C6orf62,CDR2L,CDV3,CIPC,CNEP1R1,CTGF,EFCAB14,EFHD2,ELAVL1,FAM102B,FAM73A,HIAT1,HIBADH,IGIP,KDSR,KRCC1,LDLRAD3,LPGAT1,MIA3,NDRG3,NDUFC2,OSBP2,PNPO,RBM47,SEC24C,SEPN1,SLC30A5,SMIM14,TM7SF3,TMEM56,TSPAN31,TULP4,ZNF664	39	33	Developmental Disorder, Hereditary Disorder, Metabolic Disease
5	AHSA1,AMD1,CCND1,CCNDBP1,DPY30,ELOVL7,FAM103A1,FAM96A,H2AF,H2AFJ,H2AFY,H2AFZ,HIST1H4H,HIST2H2AA3/HIST2H2AA4,IDH3A,IMP3,KARS,LIMCH1,MBNL1,MBNL2,MLF2,MTFR2,MTMR1,PHC2,PIK3R3,PSAP,PTOV1,RYBP,SERF2,SERINC3,SPOP,ST6GALNAC1,SULF1,Tmsb4x (includes others),XIST	37	30	Cellular Movement, Connective Tissue Development and Function, Cell Morphology
6	CWC15,CXorf56,DDX39B,FAM173A,GNRH,HIST1H2AA,HNRNPA0,HSD17B11,IRF2BPL,LUC7L2,LUC7L3,MAGOH,MSI2,POMGNT1,PRPF8,RBM39,RBMS1,REPIN1,SF3B6,SFR1,SLC39A7,SNRNP200,SNRPD1,SNRPD2,SNW1,SON,SPIN1,SRSF1,SRSF4,SUZ12,SWI5,THRAP3,TRA2A,TSN,ZBTB18	37	34	RNA Post-Transcriptional Modification, Cellular Assembly and Organization, Cell Morphology
7	ATG13,BNIP3,BNIP3L,CLTA,CXCL12,DAD1,DAZAP2,FAM168B,FLCN,FUNDC1,GABARAP,GABARAPL1,GABARAPL2,HSBP1,LONP2,MAP4,MAP1LC3A,MAP1LC3B,NEK9,PEF1,PINK1,PLP1,SAFB,SEPT2,SEPT3,SEPT4,SEPT7,SEPT8,Septin,Syndecan,TBC1D1,TBC1D2,TP53INP2,ULK1,WBP2	34	33	Cell Morphology, Cellular Function and Maintenance, Cellular Compromise
8	ALDH9A1,DDX24,DLD,G3BP2,GAB3,GCSH,GLDC,MRPL4,MT-ND2,MT-ND4L,NADH dehydrogenase,NDUFA2,NDUFA6,NDUFA7,NDUFA8,NDUFA12,NDUFB2,NDUFB3,NDUFB4,NDUFB7,NDUFB10,NDUFB11,NDUFS1,NDUFS6,NDUFS7,NDUFV2,NDUFV3,NUFIP2,OGDH,p85 (pik3r),PDHB,PIN4,Rps3a1,Rrp1,TPI1	34	32	Developmental Disorder, Hereditary Disorder, Metabolic Disease
9	60S ribosomal subunit,ADORA2B,DCC,eIF,EIF2S2,RPL5,RPL7,RPL8,RPL9,RPL10,RPL13,RPL15,RPL17,RPL18,RPL19,RPL23,RPL24,RPL26,RPL27,RPL28,RPL30,RPL31,RPL35,RPL37,RPL38,RPL39,RPL10A,RPL13A,RPL18A,Rpl22l1,RPL27A,RPL35A,Rpl36a,RPL36AL,RPL37A	34	32	Gene Expression, Protein Synthesis, Developmental Disorder
10	C6orf89,CD3,CELF2,CNIH4,DDX5,DDX17,DNA-methyltransferase,EMC7,FAM120A,FBXO6,GGH,HNRNPK,IFITM3,OGFOD1,PCBP1,PCBP2,PCYOX1,PDCD5,PIGS,PIGT,RBM5,RBM42,RNASET2,SDF2,SF3B2,SIL1,SYAP1,TARDBP,TSC22D1,TSC22D3,TXNDC15,UQCR11,USP10,YBX1,ZKSCAN1	34	33	RNA Post-Transcriptional Modification, Cancer, Gastrointestinal Disease
11	AKR1B1,Anp32b,APOPT1,BCL2L1,BRI3,CRYBA2,CRYBB3,CSNK2A1,cytochrome C,DNM1L,EBPL,FAM162A,GALNT10,HIST1H1C,Mff,MRPL49,MTCH1,MTDH,NCL,NPM1,PARP,PDCD6,PSMD4,ROMO1,RPL3,RPL4,RPL6,RPL22,Rpl34 (includes others),RPS3,Rrbp1,RTN1,SHISA5,SUMO1,TMEM259	34	32	Cell Death and Survival, Infectious Disease, Cell Morphology
12	ALKBH7,APP,ARL6IP6,ATRAID,BOD1,C11orf71,C5orf15,CCDC107,CCZ1/CCZ1B,CHURC1,ENDOV,FAM122A,FAM126B,HIGD2A,HINT2,KRTAP10-7,MCEE,MRPL27,MRPL34,MRPL52,MRPS18A,NENF,OCIAD2,PHYHD1,PITRM1,PLBD1,PRPSAP2,RSPH3,SLC13A3,SLC48A1,TEX2,TM2D1,TMA7,VAT1L,ZNF706	33	34	Cell Death and Survival, Developmental Disorder, Hereditary Disorder
13	AKT1,aldehyde dehydrogenase (NAD),ALDH2,ALDH7A1,ANKH,ATG12,BTBD10,C11orf30,CNN3,CS,ETFB,FAM45A,FH,HIST1H2BI,HM13,Hnrnpa1,malate dehydrogenase,MDH1,MDH2,ME1,MRPS23,MSMO1,PDZRN3,PHLPP2,PPA2,SH3GLB1,SPTSSA,TECPR1,TKT,TMEM9,TMEM230,TMEM256,TRAM1,TWF1,VKORC1	32	30	Cellular Function and Maintenance, Energy Production, Lipid Metabolism
14	ALPL,C11orf58,CKB,CKMT1A/CKMT1B,DDIT4,ECH1,EEF1B2,EEF1D,EEF1G,ENO1,GAPDH,GARS,GFPT1,GLUD1,GOT1,GOT2,HDAC5,HEPATIC ENZYME,HNRNPF,LDHA,LDHB,MTORC1,NADK,NDRG1,OAT,PGAM1,PGK1,PKM,PRKAA,PSMA3,RHEB,RPS16,THOC7,WAC,WARS	32	31	Carbohydrate Metabolism, Amino Acid Metabolism, Small Molecule Biochemistry
15	14-3-3,ANKHD1/ANKHD1-EIF4EBP3,ARID1A,ATPIF1,BTG1,CAMK2D,Camkk,DENND4A,DYNLL2,ERRFI1,FAM53C,FBXW11,FRYL,HECTD4,HNMT,HNRNPA2B1,KANSL3,KIAA1522,Mst/krs,OGT,PEX2,PLEKHO2,POLR2M,RPL12,RPL7A,RPLP0,SAMD4B,SLMAP,TEAD1,WDR61,WWC2,YAP1,YWHAE,YWHAG,YWHAQ	32	31	Embryonic Development, Organismal Development, Skeletal and Muscular System Development and Function
16	1-acylglycerol-3-phosphate O-acyltransferase,ABHD5,ADIPOR1,ADIPOR2,AGPAT1,AGPAT3,APPL2,ASPSCR1,GDI2,Insulin,MADD,MICALL1,MYO5A,MYRIP,NDRG2,NDUFA1,NDUFB9,PLIN2,PLIN3,Rab5,RAB10,RAB1A,RAB27A,RAB3A,RAB5A,RAB5B,RAB5C,RABAC1,RABGEF1,SEPP1,SLC19A1,SPG21,STXBP3,TXN2,UQCC2	31	27	Cellular Assembly and Organization, Hair and Skin Development and Function, Molecular Transport
17	AK2,ATP11A,C21orf33/LOC102724023,CDC34,CTSZ,GAS5,MPDU1,NfkB-RelA,NFKBIA,OGN,PJA1,PLD3,Rbx1,RNF7,RNF11,RNF114,RNF167,RNF220,SERINC1,TRAFD1,TRIM8,UBA1,UBE2,Ube3,UBE2B,UBE2D2,UBE2D3,UBE2E1,UBE2E3,UBE2L3,UBE2R2,UBE2V1,UBE2V2,UBR5,WBP5	31	31	Post-Translational Modification, Protein Degradation, Protein Synthesis
18	ABAT,AChR,ARCN1,ARF1,ATP2B2,BASP1,BCAP31,BFAR,Calmodulin,COP I,COPA,COPB1,COPB2,COPE,COPZ1,DLG3,DOCK6,ERBB2IP,FBXL12,LMAN1,LMO1,MCFD2,MRPS36,PCP4,RPAP3,RSU1,SEC61B,SELM,SNTA1,SSBP2,SUGT1,TRPM3,WBP1,WDR92,XBP1	30	29	Infectious Disease, Hematological Disease, Hereditary Disorder
19	Ahr-aryl hydrocarbon-Arnt,catalase,CDK2AP2,CPPED1,CUEDC2,ENDOD1,Fam13a,glutathione transferase,GPX4,GRAMD1B,GST,Gsta4,GSTA5,GSTK1,GSTM3,GSTO1,GSTP1,Gstt1,Gstt3,GSTT2/GSTT2B,H2AFV,MAPK1,MGST1,MINOS1,NPDC1,OGFR,POLR3E,PRDX6,PRPSAP1,RAB3IP,TDRD7,TRAPPC3,TRAPPC4,TRAPPC6A,TRAPPC6B	30	30	Drug Metabolism, Protein Synthesis, Glutathione Depletion In Liver
20	ACTR10,ACTR1A,AK3,ATOX1,BZW1,CAMSAP3,CAPZA1,COQ7,Cytoplasmic Dynein,DCTN1,DCTN3,DCTN4,DCTN6,DYNC1H1,Dync1i2,Dynein,DYNLRB1,DYNLT1,DYNLT3,EIF3K,FKBP4,FOLR1,GSK3B,KIAA1191,MRPS6,OSBPL1A,PAFAH1B1,PDGF-CC,RNF181,SERPINB6,SLC31A1,Srgn,ST3GAL6,trypsin,WTIP	30	28	Molecular Transport, Cell Cycle, Cellular Assembly and Organization
21	ABCA3,ACVR2B,ARL6,ARL6IP1,ARL6IP4,ARL6IP5,BLOC1S1,Calcineurin A,CLCN3,CRTAP,DENND5A,FKBP2,FKBP3,FKBP1A,MEF2,peptidylprolyl isomerase,PMM1,PPIB,PPP3R1,PRKACB,RAB6A,REEP3,REEP6,RMDN3,SLC8A3,SNX1,SNX2,SRC (family),TMEM109,VAPA,VAPB,VPS29,WLS,YIF1B,YIPF5	30	28	Cellular Assembly and Organization, Tissue Development, Connective Tissue Disorders
22	ATAD1,ATPase,CTBP1,EMD,FADS3,FAM104A,FLT1,HEMGN,HSPA8,HSPD1,KIF1B,LHX6,Macf1,MAT2A,MAT2B,MSH2,MYH9,NAP1L1,Nedd4,NEUROG3,NTRK2,PERP,Pik3r,PSMC1,PSMC3,PSMC4,RPS15,SMARCA4,SMARCC1,SUPT6H,Trk Receptor,Troponin t,TRPM7,TUBB,VCP	30	30	DNA Replication, Recombination, and Repair, Energy Production, Nucleic Acid Metabolism
23	ATF4,CHMP2B,Cox8b,CRYBA4,ELP2,EXTL3,FAM96B,FGFR1,Histone h3,Histone h4,Hsp70,LEPROT,MSRB2,NAA60,PCDHGA9,PHGDH,PIN1,POLR2C,POLR2E,PRDX1,RAB14,RAD21,RNA polymerase II,RPA1,RPS19,SETD3,SPAG7,Sprr2a1/Sprr2a2,SSRP1,STAT5B,TCF25,TPM3,TXN,XIAP,ZNF536	30	31	Amino Acid Metabolism, Small Molecule Biochemistry, Gene Expression
24	AASS,Ant,BABAM1,C2,GRPEL1,ICT1,IL1,LAMB1,LRAT,MRPL2,MRPL13,MRPL14,MRPL24,MRPL43,MRPL51,MRPL55,MRPS14,MRPS16,MRPS24,MRPS26,MTIF2,NGRN,PMPCB,SLC25A3,SLC25A4,SLC25A5,SLC25A11,SLIRP,succinate-CoA ligase (ADP-forming),SUCLA2,SUCLG1,TAX1BP1,TNKS2,TOMM20,TSPO	29	31	Developmental Disorder, Hereditary Disorder, Metabolic Disease
25	CCDC47,CHCHD3,CHCHD6,CMTM6,DOCK3,EIF3L,ERH,GCM1,GHITM,GPC3,HECTD1,HNF4α dimer,HP1BP3,JIP1/2/3,Jnk,MAP4K3,MLK,MTX1,MTX2,NDFIP1,PAM16,RNF13,SFRP5,TEAD,TIMM13,TIMM17A,TIMM8B,TMBIM4,TMCO1,Tomm5,TOMM6,TOMM7,TOMM22,TOMM40,ZNF622	28	30	Embryonic Development, Organismal Development, Tissue Development
	= Functions that are also found in Human high RPE gene expression dataset
	= Functions found specifically in Mouse high RPE gene expression dataset
