# Supplementary material for: Comparison of Mouse and Human Retinal Pigment Epithelium Gene Expression Profiles: Potential Implications for Age-Related Macular Degeneration
Source: PLoS One. 2015 Oct 30;10(10):e0141597. doi: 10.1371/journal.pone.0141597 (PMC4627757; doi:10.1371/journal.pone.0141597)
Supplement: S4 Table — (XLS) [file pone.0141597.s015.xls]

## Sheet: Sheet0
© 2000-2015 QIAGEN. All rights reserved.
ID	Molecules in Network	Score	Focus Molecules	Top Diseases and Functions
1	ACBD5,ARMC9,C14orf2,C16orf13,C19orf53,C7orf55,CELF5,COX20,FAM43B,LYRM2,METTL5,MYEOV,POLR3GL,PPDPF,RNASEK,SAMD8,TBC1D13,TMEM106C,TMEM170A,TMX4,TSPAN10,UBC,ZNF117,ZNF213,ZNF430,ZNF479,ZNF493,ZNF680,ZNF681,ZNF713,ZNF727,ZNF730,ZNF736,ZNF492/ZNF98,ZSWIM1	41	35	Cancer, Organismal Injury and Abnormalities, Reproductive System Disease
2	60S ribosomal subunit,AKAP17A,ARID3B,C14orf166,CAPRIN1,DDX1,FLJ11292,FXR1,HNRNPU,Ku,MALAT1,NARS,NONO,PXN,RPL3,RPL4,RPL6,RPL8,RPL17,RPL29,RPL32,RPL34,RPL37,RPL39,RPL41,RPL26L1,RPL36A,RPL36AL,RTCB,SRSF3,THRAP3,TRA2B,UBA52,WTAP,ZRANB2	36	33	RNA Post-Transcriptional Modification, Gene Expression, Protein Synthesis
3	ARL6IP1,CAND1,COX14,DYNC1H1,EXOSC6,FAM162A,G-protein beta,GOLPH3L,IKBKAP,KMT2C,MATR3,mediator,NME2,PAGR1,RPL9,RPL13,RPL36,RPL38,RPL10A,RPL37A,RPLP2,SEC61B,SEC61G,SKIV2L2,SLC25A3,SLC25A4,SLC25A5,SLC25A6,SRPR,SSR1,SSR2,TIMM17A,TOMM20,TUFM,VDAC2	36	33	Molecular Transport, Nucleic Acid Metabolism, Small Molecule Biochemistry
4	ABCC5,AK2,ARL8B,ATP synthase,ATP5E,ATP5F1,ATP5G3,ATP5H,ATP5I,ATP5J,ATP5J2,C1QBP,C21orf33/LOC102724023,CECR5,DAP3,F0 ATP synthase,GRSF1,ICT1,LYNX1,MCAT,MRPL16,MRPL21,MRPL47,MRPL51,MRPS9,MRPS28,MXD4,NFKBIA,POM121/POM121C,PTCD3,SPOCK1,STRAP,SUPV3L1,UBQLN2,WBSCR16	34	33	Energy Production, Nucleic Acid Metabolism, Small Molecule Biochemistry
5	ADIRF,AHCYL1,AHCYL2,BCAS2,BCLAF1,C19orf43,CWC15,EMP1,GLOD4,GTF3C6,HNRNPH2,IRF2BP2,LOC102724594/U2AF1,MLLT1,MRPS6,OSBPL9,p85 (pik3r),PNRC2,PRPF8,RBM5,RBM39,RNF181,RPS2,SF1,SF3A2,SF3B1,SF3B5,SND1,SRRM2,TCEAL4,TH1 Cytokine,U2af,USP11,ZFP91,ZNF579	33	32	RNA Post-Transcriptional Modification, Cancer, Hematological Disease
6	B4GALT1,BEST1,CD59,CD163,DKK3,EIF2AK1,EXOC6,FAM107A,FBXL5,Ferritin,FTH1,FTL,GAB1,HBA1/HBA2,HBQ1,hemoglobin,HIPK2,LPCAT1,LRCH4,MARCKS,NPR3,peroxidase (miscellaneous),PRDX1,PRDX2,PRDX5,PRDX6,RTN4,SNX3,TIPIN,TRIM10,UBE3A,UBE4B,UFD1L,ZBTB4,ZFP36L2	33	32	Hematological System Development and Function, Free Radical Scavenging, Small Molecule Biochemistry
7	ANKRD37,ARNT2,C16orf45,C6orf47,CASC3,CDR2,CELF2,CPXM2,DDX5,ENO1,ENO2,ENPP2,EPAS1,Esr1-Esr1-estrogen-estrogen,EVA1C,GBE1,GLUL,HK2,ITGB1,MANF,MED4,MED24,MED26,NAT9,NBPF10 (includes others),NRN1,PEA15,PKM,POLR2F,RBBP6,RNA polymerase II,SLC2A1,TRAP/Media,TRAPPC1,TYROBP	33	32	Carbohydrate Metabolism, Cellular Function and Maintenance, Molecular Transport
8	ACTB,ANKHD1/ANKHD1-EIF4EBP3,APMAP,ARL6IP4,ATF2,C12orf57,CAPN2,CCHCR1,CCNI,CTDSP2,Cytokeratin,GPBP1,GPI,KANSL1,KRT10,KRT18,MRN,N4BP3,NELFE,NOL4L,PCBP1,PCBP4,POLR2A,RSRC2,RSRP1,SMAD3,SNRNP70,SRPK1,SRSF2,ST6GALNAC2,succinate dehydrogenase,TUBB,VIM,YWHAG,ZDHHC4	33	32	RNA Post-Transcriptional Modification, Cellular Assembly and Organization, Cellular Function and Maintenance
9	ATP6AP2,ATPIF1,BEX2,BNIP2,CACTIN,CDH22,CITED4,DTX3,EDARADD,FAIM,HMGN3,HS6ST1,HYPK,JKAMP,MDH1,MT3,NFkB (complex),OGFR,ORMDL3,PALM,PCNP,peptidase,PPARα-RXRα,RNF5,RNF141,TERF2IP,TMEM14C,TPSG1,tryptase,UHMK1,ZFAND5,ZFAND6,ZNF268,ZNF675,ZNF385A	31	31	Inflammatory Disease, Respiratory Disease, Developmental Disorder
10	AKT2,alcohol group acceptor phosphotransferase,CASKIN1,CNIH4,CRY2,CSNK1D,CTSG,DMPK,FAM193B,FAM98B,GANAB,HIPK1,Igf,Igfbp,IGFBP5,IGFBP7,MAK,MAPK8,MTSS1,PIM1,PPIAL4G (includes others),PRPF4B,RP1,SEC11A,SEC11C,SERINC1,SGK1,signal peptidase,SPCS1,SPCS2,SSU72,STMN3,TAOK1,TMEM109,TNFRSF14	31	31	Cell Morphology, Post-Translational Modification, Cellular Assembly and Organization
11	14-3-3,amylase,ANXA2,CCAR1,HNRNPA1,HNRNPF,HNRNPH1,Kallikrein,KIF1C,MFF,PABPN1,PHAX,RBM14,RPL10,RPL14,RPL15,RPL19,RPL21,RPL22,RPL31,RPL35,RPS9,RPS14,RPS25,RPS3A,RPS6KA1,SLC25A23,TARDBP,TPD52,TPI1,tubulin (complex),YTHDF2,YWHAQ,ZC3H11A,ZNF326	30	31	RNA Post-Transcriptional Modification, Gene Expression, Protein Synthesis
12	ADIPOR1,ANP32A,ARF1,ASB13,BCAP31,CALML3,CDK5R2,CEP170B,CHCHD1,COPA,COPB2,COPZ1,COX7A2L,Cyclin A/Cdk2,EEF1D,Histone H1,HMGB2,HOMER3,IK,IKK (complex),ITPRIP,MAP1B,NAA20,NMT1,RASSF2,SELENBP1,SET,SET complex,SSBP1,TMED10,TRAM1,TSPYL1,VAPA,ZNF106,ZNF207	30	31	Infectious Disease, Cellular Assembly and Organization, Cellular Function and Maintenance
13	C11orf31,CASC4,CCDC15,CTNNAL1,CTNNB1,CTSF,CTSZ,DLGAP1,EFEMP1,ERMN,FAM126A,FANCC,FANCL,FBRS,GET4,GLTSCR2,IFRD1,KANK1,LBH,MT1L,MYRF,NPTX1,PROP1,PTMS,RMI1,Rnr,RRP36,Scf,Scf Trcp beta,SECISBP2,SELK,SEPW1,STARD7,TMEM256,ZMIZ1	29	32	Hematological Disease, Organismal Injury and Abnormalities, Developmental Disorder
14	ARIH2,BNIP3,BNIP3L,CALCOCO2,Cathepsin,CST3,CST5,CSTB,CTSH,CTSL,elastase,FAM134A,FAM65A,GABARAP,GABARAPL1,GABARAPL2,Gsk3,MAP1LC3B,MTORC2,MYO6,NBR1,NEK9,OPTN,RHEB,RNF11,S6K1,SPATA2L,TAX1BP1,TBC1D17,TBC1D10B,TBC1D9B,TECPR2,TGM3,UBE2O,ULK1	29	30	Cell Morphology, Cellular Function and Maintenance, Embryonic Development
15	BRD8,BTBD1,COPS3,COPS4,COPS6,DEK,FBXO7,FBXO17,G protein,Gi-coupled receptor,GPSM1,Gs-coupled receptor,H2AF,H2AFV,H2AFX,H2AFY,H2AFZ,HINT1,HNRNPH3,HPRT1,ILF2,KLHL9,MORF4L1,MRFAP1,MYEOV2,NEDD8,PARP10,RBX1,TIP60,TKT,TMX1,VEZF1,WDR6,XIST,ZNHIT1	29	30	Post-Translational Modification, Hereditary Disorder, Nervous System Development and Function
16	APLP2,AQP1,CCDC130,CHD2,glutathione peroxidase,GPX1,GPX4,HIGD1A,KIAA1191,LRP,LRP8,NDUFA4,NDUFS1,NDUFS3,PAG1,PARK7,Presenilin,PRNP,PVALB,RPL5,RPL7,RPL23,RPL24,RPL26,RPL27,RPL28,RPL30,RPL13A,RPL7A,RREB1,Secretase gamma,Sfk,SPARCL1,TMEM237,VASN	29	30	Neurological Disease, Nervous System Development and Function, Organ Morphology
17	ABLIM1,ACAA2,ANKRD46,ARHGEF1,BLOC1S1,CCNK,CD99L2,DDIT4,DTNBP1,ENY2,FBLN1,FDPS,GADD45,Gcn5l,GFRA3,GTF2F2,GTPase,HTATSF1,LAMTOR5,MGEA5,MTORC1,NFAT5,PDHA1,POLR2G,POLR2I,POLR2K,PSD3,RRAGA,SREBF2,TADA3,TAF7,TAF9,TAF10,TAF12,WASP (family)	29	30	Gene Expression, Cell Morphology, Cellular Movement
18	ALPPL2,Ap1 gamma,AP2A2,APC/APC2,CLTA,CLTC,CRB3,DDAH1,ERH,Gap,GULP1,Importin alpha,Importin beta,KPNA4,KPNB1,MPDZ,OCRL,PRPH2,RAN,RANBP2,RHO,RPL18A,RPL23A,RPL27A,SUMO3,TNK2,TOP2B,TULP1,ZNF85,ZNF91,ZNF100,ZNF141,ZNF254,ZNF429,ZNF708	29	30	Cell Death and Survival, Molecular Transport, Protein Trafficking
19	B3GNT1,Collagen type VI,EFNB,EFNB1,Eif2,FAU,Focal adhesion kinase,MPP4,RAPGEF1,Ribosomal 40s subunit,RPS5,RPS8,RPS10,RPS12,RPS13,RPS15,RPS17,RPS18,RPS20,RPS21,RPS23,RPS24,RPS26,RPS27,RPS28,RPS29,RPS15A,RPS27A,RPS27L,RPS4X,RPS4Y1,RPS4Y2,RRAS,SDCBP,SLC20A1	29	30	Developmental Disorder, Hematological Disease, Hereditary Disorder
20	AGT,AMZ2,AP-3,AP3S1,CLNS1A,CLU,COPRS,CYP1A2,CYP2U1,CYP3A5,CYP51A1,ECI2,EPHX1,FBXO21,FDFT1,glutathione transferase,GST,GSTA3,GSTO1,GSTP1,HCRT,IDI1,INA,INSIG1,KRTAP1-3,KRTAP2-3/KRTAP2-4,LSS,METTL7A,MGST1,MGST3,PABPC3,SIGLEC8,unspecific monooxygenase,WBP2NL,ZCCHC11	28	31	Lipid Metabolism, Small Molecule Biochemistry, Vitamin and Mineral Metabolism
21	APOLD1,ATF4,BCAT1,CA14,CDO1,CEBPB,CEBPD,Creb,CSF1R,CTH,DNA-directed RNA polymerase,GADD45B,GHITM,GPM6B,GPNMB,GSK3A,HOXA6,HRSP12,MIR101,MITF,PMP22,POLR2L,POU2F1,Ppp2c,QDPR,RPS6KA2,Rsk,SERPINF1,SESN3,SLC39A12,TDRD7,TF,TMCC2,TMEM176A,UBL3	28	30	Amino Acid Metabolism, Small Molecule Biochemistry, Skeletal and Muscular System Development and Function
22	apyrase,ARHGEF,Cadherin,CDH3,DMWD,Integrin alpha V beta 3,NADH dehydrogenase,NDUFA2,NDUFA3,NDUFA5,NDUFA6,NDUFA7,NDUFA8,NDUFA11,NDUFA12,NDUFAB1,NDUFB1,NDUFB2,NDUFB3,NDUFB4,NDUFB6,NDUFB7,NDUFB10,NDUFB11,NDUFS4,NDUFS5,NDUFS6,NDUFS7,NDUFS8,NDUFV2,OAT,P4HA2,Rac,SCRIB,SDK2	28	29	Developmental Disorder, Hereditary Disorder, Metabolic Disease
23	3 beta HSD,ABCB4,ACAC,ALDOA,ALDOC,BMP8A,CPT1,CTSD,CYP3A,EN2,Insulin,LDHB,LIG4,MIR124,MRPS18C,MYRIP,NOMO1 (includes others),OSTM1,PDK2,PFKM,PHF10,PIGP,PIGY,PLA2G16,POLM,SCGB3A2,SEPP1,SLC16A1,SLC5A2,SQLE,TMEM27,UCN2,UQCC2,ZNF224,ZSCAN18	28	29	Carbohydrate Metabolism, Small Molecule Biochemistry, DNA Replication, Recombination, and Repair
24	AUTS2,Caspase 3/7,CDKN2D,CHST11,CYP,DHX9,DNA-methyltransferase,ERGIC1,FNBP4,HNRNPA2B1,HNRNPC,HNRNPK,HNRNPR,HSBP1,IFI27,IFITM3,Ifn,Interferon alpha,KHDRBS1,LIMCH1,LSM3,MRPS35,PACSIN1,RPA1,RPL10L,SECTM1,SNRPD3,SNRPE,SNRPF,SNRPG,SP100,sulfotransferase,SULT1A2,TRIM15,YBX1	28	29	RNA Post-Transcriptional Modification, Connective Tissue Disorders, Metabolic Disease
25	Akt,Ap2 alpha,ARHGAP12,ATP1B2,CHCHD2,COX4I1,COX5A,COX5B,COX6A1,COX6B1,COX6C,COX7A2,COX7B,COX7C,CPOX,CRK/CRKL,CYB5A,CYB5R3,FADS1,FADS2,FKHR,FSTL1,FUT6,GPSM3,LINGO1,linoleoyl-CoA desaturase,LRRC8A,Na-k-atpase,NDFIP1,PNKD,RS1,SCD5,SEMA3B,stearoyl-CoA 9-desaturase,TTC3	26	28	Hematological Disease, Drug Metabolism, Endocrine System Development and Function
	= Functions that are also found in Mouse high RPE gene expression dataset
	= Functions found specifically in Human high RPE gene expression dataset
