# Supplementary material for: Comparison of Mouse and Human Retinal Pigment Epithelium Gene Expression Profiles: Potential Implications for Age-Related Macular Degeneration
Source: PLoS One. 2015 Oct 30;10(10):e0141597. doi: 10.1371/journal.pone.0141597 (PMC4627757; doi:10.1371/journal.pone.0141597)
Supplement: S5 Table — (XLSX) [file pone.0141597.s016.xlsx]

## Sheet: Blad1
Mouse High RPE Expression		Human High RPE Expression
PathwayName	BH adj p-value	PathwayName	BH adj p-value
Metabolic pathways	3.43e-112	Ribosome	5.71e-99
Oxidative phosphorylation	2.14e-73	Metabolic pathways	5.67e-61
Ribosome	7.58e-72	Oxidative phosphorylation	2.22e-59
Huntington's disease	2.02e-71	Parkinson's disease	6.06e-52
Alzheimer's disease	6.94e-70	Huntington's disease	8.99e-51
Parkinson's disease	3.06e-66	Alzheimer's disease	1.95e-47
Protein processing in endoplasmic reticulum	2.19e-37	Protein processing in endoplasmic reticulum	9.88e-24
Phagosome	4.47e-25	Phagosome	4.73e-19
Lysosome	2.32e-23	Lysosome	8.15e-18
Proteasome	3.90e-23	Pathogenic Escherichia coli infection	1.76e-15
http://bioinfo.vanderbilt.edu/webgestalt/htdocs/final_KEGG_file_1439217411.html		http://bioinfo.vanderbilt.edu/webgestalt/htdocs/final_KEGG_file_1439217307.html
