# Supplementary material for: Comparison of Mouse and Human Retinal Pigment Epithelium Gene Expression Profiles: Potential Implications for Age-Related Macular Degeneration
Source: PLoS One. 2015 Oct 30;10(10):e0141597. doi: 10.1371/journal.pone.0141597 (PMC4627757; doi:10.1371/journal.pone.0141597)
Supplement: S6 Table — (XLS) [file pone.0141597.s017.xls]

## Sheet: Table S4. 101 genes highly expr
© 2000-2015 QIAGEN. All rights reserved.
Molecule Name	Entrez Gene ID for Human	Entrez Gene ID for Mouse	Entrez Gene ID for Rat
ACP1	52	11431	302513
AHCYL1	10768	229709	362013
AHNAK	79026	66395	191572
AKT2	208	11652	25233
ALDH3A1	218	11670	25375
ANKRD44	91526	329154	301415
ATP11A	23250	50770	306600
ATXN2	6311	20239	288663
BNIP3L	665	100043324|12177	140923
CAMK2G	818	12325	171140
CAMK2N1	55450	66259	287005
CCT8	10694	12469	288305
CHCHD1	118487	66121	361005
CLPTM1L	81037	218335	316916
CNOT1	23019	234594	291841
CNPY2	10330	56530	685814
CNTNAP2	26047	66797	500105
COL3A1	1281	12825	84032
COPA	1314	12847	304978
COX14	84987	66379	681219
CREB5	9586	231991	500131
CRYGB	1419	12965	301468
CRYGC	1420	12966	24277
CSTB	1476	13014	25308
DAD1	1603	13135	192275
DCC	1630	13176	25311
DYNLRB1	83658	67068	170714
ECH1	1891	51798	64526
EVL	51466	14026
FAM107B	83641	66540	498796
FBN1	2200	14118	83727
FGF23	8074	64654	170583
FGFR1	2260	14182	79114
FRYL	285527	72313	364144
GNAS	2778	14683	24896
GOLGA7	51125	57437	361171
GOSR2	9570	56494	64154
HADHB	3032	623031|231086	171155
HCCS	3052	15159	317444
HDGF	3068	15191	114499
HECTD1	25831	207304	362736
HIPK3	10114	15259	83617
HLA-DQB1	3119	14961	309622
HNF4A	3172	15378	25735
HNRNPU	3192	51810	117280
LDLRAD3	143458	241576	366138
LENEP	55891	57275	113917
LGALS3BP	3959	19039	245955
LUC7L2	51631	192196	312251
MAEA	10296	59003	298982
MBNL1	4154	56758	282635
MDH1	4190	17449	24551
MDM2	4193	17246	314856
MGAT3	4248	17309	29582
MICALL1	85377	27008	362958
MOGAT1	116255	68393
MVB12B	89853	72543	362118
OLFM1	10439	56177	93667
PAICS	10606	67054	140946
PICALM	8301	233489	89816
PIGT	51604	78928	296360
PPA2	27068	74776	310856
PPP3CA	5530	19055	24674
PRDX2	7001	21672	29338
PTGES	9536	64292	59103
RAB5A	5868	271457	64633
RBM47	54502	245945	305340
RELA	5970	19697	309165
RHOA	387	11848	117273
RNF220	55182	66743	500532
RPL10	6134	110954	81764
RPL23	9349	65019	29282
RPL18A	6142	76808	290641
SEPP1	6414	20363	29360
SLC39A4	55630	72027	300051
SNRNP70	6625	20637	361574
SOD2	6648	20656	24787
SORBS1	10580	20411	686098
SPCS2	9789	66624	293142
SPNS1	83985	73658	361648
SRSF1	6426	110809	689890
STARD13	90627	243362	498130
STIM1	6786	20866	361618
TACC2	10579	57752	309025
TCF19	6941	106795	406195
TIMP2	7077	21858	29543
TJP1	7082	21872	292994
TMEM108	66000	81907	300967
TMEM259	91304	216157	299608
TOM1L2	146691	216810	360537
TPH1	7166	21990	24848
UBE2R2	54926	67615	689226
UBFD1	56061	28018	293454
UGP2	7360	216558	289827
VCP	7415	269523	116643
ZBTB20	26137	56490	288105
ZCCHC6	79670	214290	501515
ZFAND3	60685	21769	361816
ZNF148	7707	22661	58820
ZNF408	79797	381410	100362202
ZNF771	51333	244216
