# Supplementary material for: Comparison of Mouse and Human Retinal Pigment Epithelium Gene Expression Profiles: Potential Implications for Age-Related Macular Degeneration
Source: PLoS One. 2015 Oct 30;10(10):e0141597. doi: 10.1371/journal.pone.0141597 (PMC4627757; doi:10.1371/journal.pone.0141597)
Supplement: S8 Table — (XLSX) [file pone.0141597.s019.xlsx]

## Sheet: Blad1
PathwayName	#Gene	EntrezGene	Statistics
Adherens junction	5	14182 20411 21872 11848 11431	C=75;O=5;E=0.12;R=41.48;rawP=1.52e-07;adjP=7.75e-06
Prostate cancer	5	19697 14182 17246 231991 11652	C=89;O=5;E=0.14;R=34.95;rawP=3.59e-07;adjP=9.15e-06
Pathways in cancer	7	19697 14182 17246 11848 13176 64654 11652	C=325;O=7;E=0.52;R=13.40;rawP=1.04e-06;adjP=1.77e-05
Melanoma	4	14182 17246 64654 11652	C=72;O=4;E=0.12;R=34.56;rawP=5.92e-06;adjP=7.55e-05
Metabolic pathways	10	17309 67054 229709 11670 13135 216558 78928 17449 6429221990	C=1184;O=10;E=1.90;R=5.25;rawP=2.16e-05;adjP=0.0002
T cell receptor signaling pathway	4	19697 11848 11652 19055	C=110;O=4;E=0.18;R=22.62;rawP=3.17e-05;adjP=0.0003
Vasopressin-regulated water reabsorption	3	271457 14683 231991	C=43;O=3;E=0.07;R=43.41;rawP=4.73e-05;adjP=0.0003
Amoebiasis	4	19697 271457 14683 12825	C=116;O=4;E=0.19;R=21.45;rawP=3.90e-05;adjP=0.0003
Neurotrophin signaling pathway	4	19697 11848 12325 11652	C=131;O=4;E=0.21;R=19.00;rawP=6.27e-05;adjP=0.0004
MAPK signaling pathway	5	19697 14182 64654 11652 19055	C=268;O=5;E=0.43;R=11.61;rawP=7.65e-05;adjP=0.0004

## Sheet: tabel
Genes highly expressed in mouse RPE, not in human RPE
PathwayName	BH adj p-value
Adherens junction	7.75e-06
Prostate cancer	9.15e-06
Pathways in cancer	1.77e-05
Melanoma	7.55e-05
Metabolic pathways	0.0002
T cell receptor signaling pathway	0.0003
Vasopressin-regulated water reabsorption	0.0003
Amoebiasis	0.0003
Neurotrophin signaling pathway	0.0004
MAPK signaling pathway	0.0004
http://bioinfo.vanderbilt.edu/webgestalt/htdocs/final_KEGG_file_1439217131.html
