# Supplementary material for: Comparison of Mouse and Human Retinal Pigment Epithelium Gene Expression Profiles: Potential Implications for Age-Related Macular Degeneration
Source: PLoS One. 2015 Oct 30;10(10):e0141597. doi: 10.1371/journal.pone.0141597 (PMC4627757; doi:10.1371/journal.pone.0141597)
Supplement: S9 Table — (XLS) [file pone.0141597.s020.xls]

## Sheet: Sheet0
© 2000-2015 QIAGEN. All rights reserved.
Symbol	Entrez Gene Name	Location	Type(s)	Biomarker Application(s)	Drug(s)	Entrez Gene ID for Human	Entrez Gene ID for Mouse	Entrez Gene ID for Rat
BAMBI	BMP and activin membrane-bound inhibitor	Plasma Membrane	other			25805	68010	83837
C15orf26	chromosome 15 open reading frame 26	Other	other			161502	75556	308794
CACNA1E	calcium channel, voltage-dependent, R type, alpha 1E subunit	Plasma Membrane	ion channel			777	12290	54234
CEACAM19	carcinoembryonic antigen-related cell adhesion molecule 19	Other	other			56971	319930	680640
CELF2	CUGBP, Elav-like family member 2	Nucleus	other	safety		10659	14007	29428
CELF5	CUGBP, Elav-like family member 5	Other	other			60680	319586	314647
CFHR1	complement factor H-related 1	Extracellular Space	other			3078	50702	102554977|289057
COL16A1	collagen, type XVI, alpha 1	Extracellular Space	other		collagenase clostridium histolyticum	1307	107581	366474
CYP1A2	cytochrome P450, family 1, subfamily A, polypeptide 2	Cytoplasm	enzyme			1544	13077	24297
CYP3A5	cytochrome P450, family 3, subfamily A, polypeptide 5	Cytoplasm	enzyme	efficacy,safety,unspecified application	cobicistat, cobicistat/elvitegravir/emtricitabine/tenofovir disoproxil	1577	53973|337924|13112|100041375|13114	100910877|25642
DLC1	DLC1 Rho GTPase activating protein	Cytoplasm	other	diagnosis,disease progression		10395	50768	58834
DMD	dystrophin	Plasma Membrane	other			1756	13405
DSPP	dentin sialophosphoprotein	Extracellular Space	other			1834	666279	25254
DYNLT1	dynein, light chain, Tctex-type 1	Cytoplasm	other			6993	100040531|100040563|100310872|21648	83462
EFR3A	EFR3 homolog A (S. cerevisiae)	Plasma Membrane	other			23167	76740	362923
ESRRB	estrogen-related receptor beta	Nucleus	ligand-dependent nuclear receptor			2103	26380	299210
FGF3	fibroblast growth factor 3	Extracellular Space	growth factor			2248	14174	170633
GHSR	growth hormone secretagogue receptor	Plasma Membrane	G-protein coupled receptor		macimorelin	2693	208188	84022
GJD4	gap junction protein, delta 4, 40.1kDa	Plasma Membrane	transporter			219770	225152	266707
GNAS	GNAS complex locus	Plasma Membrane	enzyme	unspecified application		2778	14683	24896
GPR82	G protein-coupled receptor 82	Plasma Membrane	G-protein coupled receptor			27197	319200	100362441
HRASLS5	HRAS-like suppressor family, member 5	Other	other			117245	66727	293711
HS6ST1	heparan sulfate 6-O-sulfotransferase 1	Plasma Membrane	enzyme			9394	50785	316325
IGHM	immunoglobulin heavy constant mu	Plasma Membrane	transmembrane receptor			3507	16019
KCNH4	potassium voltage-gated channel, subfamily H (eag-related), member 4	Plasma Membrane	ion channel			23415	380728	114032
KIF9	kinesin family member 9	Cytoplasm	enzyme			64147	16578	501059
KRTAP2-3/KRTAP2-4	keratin associated protein 2-3	Other	other			85294|730755	71453|100041412|100041488	501721|680152|501720
LRRC39	leucine rich repeat containing 39	Other	other			127495	109245	691307
ME2	malic enzyme 2, NAD(+)-dependent, mitochondrial	Cytoplasm	enzyme			4200	107029	307270
MFN2	mitofusin 2	Cytoplasm	enzyme	unspecified application		9927	170731	100911485|64476
OLR1	oxidized low density lipoprotein (lectin-like) receptor 1	Plasma Membrane	transmembrane receptor	unspecified application		4973	108078	140914
OPCML	opioid binding protein/cell adhesion molecule-like	Plasma Membrane	transmembrane receptor	diagnosis		4978	330908	116597
OR10H3	olfactory receptor, family 10, subfamily H, member 3	Plasma Membrane	G-protein coupled receptor			26532	258939	100909683
OR12D3	olfactory receptor, family 12, subfamily D, member 3	Plasma Membrane	G-protein coupled receptor			81797	258832	408030
OR51E2	olfactory receptor, family 51, subfamily E, member 2	Plasma Membrane	G-protein coupled receptor			81285	170639	170816
PCDH15	protocadherin-related 15	Plasma Membrane	other			65217	11994	690865
PDXDC1	pyridoxal-dependent decarboxylase domain containing 1	Cytoplasm	other			23042	94184	304721
PDZD7	PDZ domain containing 7	Extracellular Space	other			79955	100503041	293996
PLA2G10	phospholipase A2, group X	Cytoplasm	enzyme		varespladib methyl, varespladib	8399	26565	29359
PRKAR2A	protein kinase, cAMP-dependent, regulatory, type II, alpha	Cytoplasm	kinase			5576	19087	29699
PSD3	pleckstrin and Sec7 domain containing 3	Cytoplasm	other			23362	234353	306380
RPL10L	ribosomal protein L10-like	Nucleus	other			140801	238217	299106
SDK2	sidekick cell adhesion molecule 2	Other	other			54549	237979	360652
SH3GL2	SH3-domain GRB2-like 2	Plasma Membrane	enzyme			6456	20404	116743
SKP1	S-phase kinase-associated protein 1	Nucleus	transcription regulator			6500	21402	287280
SLC6A19	solute carrier family 6 (neutral amino acid transporter), member 19	Plasma Membrane	transporter			340024	74338	664630
SMUG1	single-strand-selective monofunctional uracil-DNA glycosylase 1	Nucleus	enzyme			23583	71726	315344
SYNM	synemin, intermediate filament protein	Cytoplasm	other			23336	233335	308709
TAAR8	trace amine associated receptor 8	Plasma Membrane	G-protein coupled receptor			83551	494546|382348|215859
TAF12	TAF12 RNA polymerase II, TATA box binding protein (TBP)-associated factor, 20kDa	Nucleus	transcription regulator			6883	66464	682902
TRIM15	tripartite motif containing 15	Other	other			89870	69097	100910806
WAPAL	wings apart-like homolog (Drosophila)	Nucleus	other			23063	218914	290577
WBP2NL	WBP2 N-terminal like	Cytoplasm	other			164684	74716	688642
ZNF207	zinc finger protein 207	Nucleus	transcription regulator			7756	22680	303763
