# Supplementary material for: Comparison of Mouse and Human Retinal Pigment Epithelium Gene Expression Profiles: Potential Implications for Age-Related Macular Degeneration
Source: PLoS One. 2015 Oct 30;10(10):e0141597. doi: 10.1371/journal.pone.0141597 (PMC4627757; doi:10.1371/journal.pone.0141597)
Supplement: S10 Table — (XLS) [file pone.0141597.s021.xls]

## Sheet: Sheet0
© 2000-2015 QIAGEN. All rights reserved.
ID	Molecules in Network	Score	Focus Molecules	Top Diseases and Functions
1	Actin,Akt,CYP1A2,CYP3A5,DLC1,DMD,DSPP,ERK1/2,FGF3,GHSR,GNAS,Gpcr,GPR82,GPR144,GPR174,Histone h3,HS6ST1,IGHM,Jnk,MFN2,NFkB (complex),OLR1,P38 MAPK,PI3K (complex),PLA2G10,PLC,PRKAR2A,Proinsulin,SH3GL2,SLC6A19,SYNM,TAAR8,TAF12,Tnf (family),TRIM15	52	21	Drug Metabolism, Nucleic Acid Metabolism, Small Molecule Biochemistry
2	ARAP1,ARRDC3,BAMBI,CDH15,CDYL,CELF5,CTDSP1,EFR3A,FAM105A,FBXL15,GNA12,GNAT2,HCN1,HCN2,KCNQ3,KDM5C,KRI1,NCAM2,OR10H3,OR51E2,PCDH15,PDXDC1,PRICKLE1,PSD3,RASA2,REST,RPL10L,SDK2,SEP15,SMUG1,TSPAN14,UBC,USP48,WAPAL,ZNF207	28	13	Cell Morphology, Cellular Function and Maintenance, Cellular Development
3	APP,C14orf159,CACNA1E,Calmodulin,CELF2,CFHR1,CFHR2,COL16A1,DYNLT1,ESRRB,FAM212B,GML,GPR35,GPR61,GPR78,GPR87,GSTP1,HRASLS5,ITGAM,KIF9,KRTAP2-3/KRTAP2-4,LRRC8D,LRRTM3,ME2,MEP1B,MPV17L,NECAB1,OPCML,RHO,SKP1,SRC,TNF,TP53,TSPAN17,WBP2NL	26	13	Cardiovascular Disease, Cellular Compromise, Organismal Injury and Abnormalities
4	GJD4,LNX1	3	1	Hematological System Development and Function, Humoral Immune Response, Tissue Morphology
