# Supplementary material for: Comparison of Mouse and Human Retinal Pigment Epithelium Gene Expression Profiles: Potential Implications for Age-Related Macular Degeneration
Source: PLoS One. 2015 Oct 30;10(10):e0141597. doi: 10.1371/journal.pone.0141597 (PMC4627757; doi:10.1371/journal.pone.0141597)
Supplement: S11 Table — (XLSX) [file pone.0141597.s022.xlsx]

## Sheet: Blad1
PathwayName	#Gene	EntrezGene	Statistics
Linoleic acid metabolism	3	1544 8399 1577	C=30;O=3;E=0.04;R=82.94;rawP=6.56e-06;adjP=9.84e-05
Retinol metabolism	2	1544 1577	C=64;O=2;E=0.08;R=25.92;rawP=0.0027;adjP=0.0105
MAPK signaling pathway	3	8399 777 2248	C=268;O=3;E=0.32;R=9.28;rawP=0.0042;adjP=0.0105
Drug metabolism - cytochrome P450	2	1544 1577	C=73;O=2;E=0.09;R=22.72;rawP=0.0035;adjP=0.0105
Long-term depression	2	2778 8399	C=70;O=2;E=0.08;R=23.70;rawP=0.0033;adjP=0.0105
Metabolism of xenobiotics by cytochrome P450	2	1544 1577	C=71;O=2;E=0.09;R=23.36;rawP=0.0034;adjP=0.0105
GnRH signaling pathway	2	2778 8399	C=101;O=2;E=0.12;R=16.42;rawP=0.0067;adjP=0.0112
Dilated cardiomyopathy	2	2778 1756	C=90;O=2;E=0.11;R=18.43;rawP=0.0053;adjP=0.0112
Pancreatic secretion	2	2778 8399	C=101;O=2;E=0.12;R=16.42;rawP=0.0067;adjP=0.0112
Vascular smooth muscle contraction	2	2778 8399	C=116;O=2;E=0.14;R=14.30;rawP=0.0087;adjP=0.0131

## Sheet: Blad2
Genes highly expressed in human RPE, not in mouse RPE
PathwayName	BH adj p-value
Linoleic acid metabolism	9.84e-05
Retinol metabolism	0.0105
MAPK signaling pathway	0.0105
Drug metabolism - cytochrome P450	0.0105
Long-term depression	0.0105
Metabolism of xenobiotics by cytochrome P450	0.0105
GnRH signaling pathway	0.0112
Dilated cardiomyopathy	0.0112
Pancreatic secretion	0.0112
Vascular smooth muscle contraction	0.0131
http://bioinfo.vanderbilt.edu/webgestalt/htdocs/final_KEGG_file_1439216429.html
